# Supplementary material for: Active TB case finding in a high burden setting; comparison of community and facility-based strategies in Lusaka, Zambia
Source: PLoS One. 2020 Sep 10;15(9):e0237931. doi: 10.1371/journal.pone.0237931 (PMC7482928; doi:10.1371/journal.pone.0237931)
Supplement: S1 Data. Facility vs community case finding published data — (XLS) [file pone.0237931.s001.xls]

## Sheet: Sheet1
date_screened	entpoint_1	tb_prev	cough_1	fev_1	wtloss	chstpn	shrtbrt	ngtswt	hivall	age	sex_1	agegrp	tb_final	symptoms	cxr
2018-05-07	community	no	yes	no	no	yes	no	no	neg	56	f	>=55		2
2018-04-25	community	no	no	no	no	yes	no	no		14	m	1-14		1	norm
2018-06-16	community	no	no	no	no	no	no	no	neg	31	f	25-34		0	norm
2018-01-29	fasttrack	no	yes	no	yes	yes	yes	yes	neg	49	f	45-54		5	norm
2018-02-26	fasttrack	yes	no	yes	no	yes	yes	no	pos	48	m	45-54	0	3	abn
2018-09-17	art	no	no	no	no	no	no	no	pos	43	m	35-44		0	norm
2018-06-20	fasttrack	no	no	yes	yes	yes	no	no	pos	36	m	35-44		3	norm
2017-12-11	opd	no	no	no	yes	yes	yes	yes	neg	36	f	35-44		4
2018-08-30	community	no	no	no	no	yes	no	no	neg	28	m	25-34	0	1	norm
2018-08-24	opd	yes	no	no	no	no	no	no	pos	37	m	35-44	0	0
2018-09-20	community	no	no	no	no	no	no	no	neg	27	m	25-34		0	norm
2017-12-19	community	no	yes	yes	yes	yes	yes	no	neg	32	f	25-34		5
2018-07-24	opd	no	yes	no	no	no	no	no	neg	3	m	1-14		1	norm
2017-09-20	community	yes	no	no	no	yes		no	neg	24	f	15-24		1
2017-12-15	fasttrack	no	yes	yes	yes	yes	yes	yes	neg	40	m	35-44	0	6
2018-03-05	opd	no	yes	no	no	no	no	no	pos	13	f	1-14		1	norm
2018-04-03	community	no	no	no	no	no	no	no	neg	30	f	25-34		0	norm
2018-04-03	community	yes	yes	no	no	no	no	no	pos	60	m	>=55		1	norm
2018-05-12	community	no	no	no	no	yes	no	no	neg	31	m	25-34		1	abn
2018-06-16	community	no	no	no	no	no	no	no	neg	30	f	25-34		0	norm
2018-10-15	fasttrack	no	yes	yes	yes	yes	yes	yes	pos	30	f	25-34		6	norm
2018-10-17	community	no	yes		no	no	no	no	neg	19	f	15-24		1	norm
2017-11-09	community	no	no	no	no	no	no	no	neg	12	f	1-14		0
2018-11-26	art	no	no	no	yes	no	no	no	pos	28	m	25-34		1
2018-05-10	fasttrack	no	no	no	no	yes	no	no	neg		f			1
2018-08-01	art	no	no	no	no	no	no	no	pos	40	m	35-44		0
2018-06-15	art	no	no	yes	no	no	no	no	pos		m			1
2018-04-24	community	no	no	no	no	no	no	no	pos	38	f	35-44	0	0	abn
2018-05-12	community	no	no	no	no	yes	yes	no	neg	34	f	25-34		2	norm
2018-06-08	art	no	yes	yes	yes	yes	no	yes	pos	27	m	25-34		5	norm
2018-01-29	opd	no	no	no	no	no	no	no	neg	24	m	15-24		0	norm
2018-01-23	opd	no	yes	no	yes	yes	yes	no	neg	24	f	15-24	0	4	norm
2018-07-16	fasttrack	no	no	no	no	yes	no	no	neg	23	f	15-24		1	norm
2017-12-08	fasttrack	no	no	yes	no	no	no	no	neg	9	m	1-14		1	norm
2018-03-30	community	no	no	no	no	yes	yes	yes	neg	66	f	>=55		3	norm
2018-07-19	community	no	no	no	no	no	no	no	neg	24	m	15-24		0
2018-05-10	fasttrack	yes	yes	no	no	yes	no	no	neg		m			2
2018-12-09	community	no	no	no	no	no	no	no	neg	29	m	25-34		0	norm
2018-11-27	opd	yes	yes	no	yes	yes	yes	no	pos	18	f	15-24	0	4
2017-11-16	art	yes	yes	yes	yes	yes	no	yes	pos	58	m	>=55	0	5
2017-10-31	mch	no	no	no	no	no	no	no		32	f	25-34	0	0
2017-09-01	opd	no	yes	yes	yes	yes	yes	yes	neg	25	m	25-34		6
2017-09-06	community	no	no	no	no	no	no	no	neg	20	f	15-24	0	0
2018-04-09	opd	no	yes	no	yes	yes	no	no	neg		m			3	norm
2018-10-19	fasttrack	no	yes	no	no	no	no	no	pos		m			1	norm
2018-06-21	art	no	no	no	yes	no	no	no	pos	37	f	35-44		1	norm
2017-11-23	community	no	no	no	no	no	no	no	neg	61	f	>=55		0
2018-06-12	fasttrack	no	yes	no	no	yes	yes	no	neg		m		0
2018-05-08	community	no	no	no	no	no	no	no	neg	18	m	15-24		0
2018-01-29	fasttrack	no	no	no	no	yes	no	no	neg	27	f	25-34		1	norm
2018-08-31	community	no	yes	no	no	yes	no	no	neg	21	f	15-24		2	norm
2018-08-30	community	no	yes	no	no	no	no	no	neg	26	f	25-34		1
2018-06-17	community	no	no	no	no	no	no	no	neg	58	m	>=55		0	norm
2017-12-01	opd	yes	yes	yes	no	yes	yes	yes	neg		m		0	5
2018-06-04	community	no	no	no	no	no	no	no	neg		m			0
2017-07-25	opd	no	yes	no	no	yes	yes	no	neg	40	m	35-44
2018-03-23	community	no	no	no	yes	no	no	no	neg	16	m	15-24		1
2018-07-18	opd	no	no	no	no	yes	no	no	neg		f			1	norm
2017-12-01	fasttrack	no	no	no	no	yes	no	no	neg	23	f	15-24		1	norm
2018-09-10	fasttrack	no	no	no	no	yes	no	no	neg		f			1	norm
2018-03-20	community	no	no	no	no	no	no	no		21	f	15-24		0	norm
2018-11-02	fasttrack	no	no	no	no	no	no	yes			m		0	1
2018-03-27	opd	no	yes	yes	no	yes	no	no	neg	23	m	15-24		3	norm
2018-09-28	fasttrack	no	no	no	no	no	no	no	pos	24	f	15-24		0	norm
2018-08-14	fasttrack	yes	yes	no	no	yes	no	yes	pos	53	m	45-54	0	3	norm
2018-11-19	opd	no	yes	yes	yes	yes	yes	yes	pos		m		0	6
2018-03-21	community	no	no	no	no	no	no	no	neg	22	f	15-24		0	norm
2018-09-05	fasttrack	no	no	no	no	no	no	no	pos		m			0
2017-11-07	community	no	no	yes	no	yes	no	no	neg	32	m	25-34		2
2018-04-02	community	no	no	no	no	yes	no	no	neg	24	f	15-24		1	norm
2018-05-24	community	no	no	no	no	yes	no	no	neg	15	m	15-24		1	norm
2017-12-05	fasttrack	no	yes	no	yes	no	no	yes	neg	44	m	35-44	0	3
2018-04-16	art	no	no	no	no	yes	yes	yes	pos	53	m	45-54		3	norm
2018-08-03	fasttrack	yes	yes	no	yes	yes	yes	no	pos		m			4	norm
2017-12-12	community	no	no	no	no	yes	no	no	neg	37	f	35-44		1
2017-12-05	community	no	no	no	no	no	no	no	neg	26	f	25-34		0
2018-04-13	community	no	no	no	no	yes	no	no	neg	45	m	45-54		1	norm
2018-05-09	community	no	no	yes	yes	yes	yes	no	neg	46	m	45-54		4
2018-05-09	community	yes	no	no	no	yes	no	no	neg	63	m	>=55	0	1
2018-10-29	fasttrack	no	no	no	no	no	no	no	pos	50	m	45-54		0	norm
2017-11-16	community	no	yes	no	yes	yes	yes	no	neg	37	m	35-44	0	4
2018-01-05	community	no	no	no	no	no	no	no		37	m	35-44		0
2018-08-27	community	no	yes	no	no	no	no	no	neg	23	m	15-24		1
2018-07-24	opd	no	no	no	no	no	no	no	neg	44	m	35-44		0	norm
2018-04-06	fasttrack	no	no	no	no	no	no	no	neg	21	m	15-24		0	norm
2017-11-28	community	no	yes	yes	yes	yes	no	yes	neg	13	f	1-14		5
2018-03-15	community	no	no	no	no	no	no	no	neg	22	m	15-24		0	norm
2018-06-07	community	no	no	no	no	no	no	no	neg	13	m	1-14		0	norm
2017-08-09	fasttrack	no	yes	yes	yes	yes	yes	yes		46	m	45-54		6
2018-07-17	opd	no	yes	no	no	no	no	no	neg		m			1	norm
2018-02-15	fasttrack	no	yes	no	no	yes	no	no	neg	30	m	25-34		2	norm
2017-12-14	community	no	no	no	yes	yes	yes	no	pos	30	m	25-34		3
2018-01-29	opd	no	yes	yes	yes	yes	yes	yes	neg	42	m	35-44		6	norm
2018-10-08	opd	yes	yes	yes	no	yes	yes	no	neg		f			4	norm
2018-05-03	opd	no	no	no	no	no	no	no	neg		f			0	norm
2018-07-27	opd	no	yes	no	yes	no	no	no	pos		m			2
2018-06-06	community	no	no	no	no	no	no	no	neg	39	m	35-44		0	norm
2018-07-23	fasttrack	no	yes	yes	yes	yes	yes	no	neg	73	f	>=55	0	5
2018-02-21	fasttrack	yes	yes	yes	yes	yes	yes	yes	neg	66	m	>=55		6	abn
2018-03-23	community	no	no	no	no	yes	no	no	neg	19	m	15-24		1	norm
2018-04-05	community	no	no		no	yes	no	no	neg	47	f	45-54		1	norm
2018-04-05	community	no	yes	no	no	yes	no	no	pos	35	f	35-44		2	abn
2018-01-08	community	no	no	no	no	no	no	no	neg	19	f	15-24		0	norm
2018-03-30	community	no	yes	no	no	yes	no	no	neg	15	f	15-24		2	norm
2018-05-14	fasttrack	no	yes	no	no	yes	no	no	neg	12	f	1-14		2	norm
2018-04-02	community	no	no	no	no	no	no	no	neg	23	f	15-24		0	norm
2017-10-26	community	no	yes	no	no	no	no		neg	28	m	25-34	0	1
2018-08-10	opd	no	yes	no	no	no	no	no	neg		f		0	1	norm
2018-01-19	art	no	no	no	no	no	no	no	pos	33	m	25-34		0
2017-10-13	vct	yes	yes	no	yes	yes	no	yes	pos		f		0	4
2018-08-14	opd	no	no	no	no	yes	yes	no			m			2	norm
2017-12-13	community	no	yes	no	no	yes	no	no	neg	23	f	15-24		2
2018-08-16	fasttrack	no	no	no	no	yes	no	no	neg		f			1	norm
2018-04-24	community	no	no	no	no	no	no	no	neg	49	m	45-54		0	norm
2017-11-30	art	no	yes	no	no	no	no	no	neg	20	m	15-24	0	1	norm
2018-08-08	fasttrack	no	no	no	no	yes	no	no	neg		f			1	norm
2018-01-23	opd	no	yes	yes	no	yes	yes	yes	pos	41	m	35-44		5	norm
2018-03-05	opd	no	no	no	no	no	no	no	neg	30	f	25-34		0	norm
2018-08-30	community	no	no	no	no	yes	no	no	neg	22	f	15-24		1	norm
2018-05-08	community	yes	yes	yes	yes	yes	yes	yes	pos	37	f	35-44		6
2017-09-11	community	no	no	no	no	no	no	no	neg	2	m	1-14		0
2018-06-04	art	yes	no	no	no	no	no	yes	pos	45	m	45-54		1
2017-12-12	community	no	no	no	yes	yes	yes	yes	neg	60	f	>=55	0	4
2017-09-11	fasttrack	no	yes	no	yes	no		yes	neg	25	m	25-34		3
2018-07-11	fasttrack	no	no	no	no	no	no	no	neg		f			0	norm
2017-09-12	fasttrack	no	yes	no	yes	yes		yes	pos	32	f	25-34	0	4
2018-05-10	opd	no	no	yes	yes	no	no	yes	neg		m		0	3
2018-05-30	community	no	no	no	no	yes	no	no	neg	28	m	25-34		1
2018-08-23	community	no	yes	no	no	yes	no	no		32	f	25-34		2	norm
2018-07-27	fasttrack	no	yes	yes	yes	yes	no	yes	neg	26	m	25-34		5	norm
2018-01-15	fasttrack	no	yes	yes	yes	yes	yes	yes	pos	16	m	15-24		6	norm
2018-05-21	fasttrack	no	no	no	no	yes	no	no	neg		m			1	norm
2018-11-06	fasttrack	no	yes	no	no	yes	yes	yes	neg	51	f	45-54	0	4	abn
2018-03-26	art	yes	yes	yes	yes	yes	no	yes	pos	38	f	35-44	0	5	norm
2017-08-29	community	no	yes	no	no	no	no	no		9	m	1-14	0	1
2018-05-30	community	no	yes	no	no	yes	no	no	neg	42	f	35-44		2	norm
2018-08-20	community	no	no	no	no	no	no	no	neg		f			0	abn
2018-08-08	art	no	no	no	no	no	no	no	pos	35	f	35-44	0	0
2018-04-02	community	no	no	no	yes	yes	no	no	neg	25	f	25-34		2	norm
2018-12-14	fasttrack	no	yes	yes	no	yes	yes	no	pos	26	f	25-34		4	norm
2018-08-22	community	no	no	no	no	no	no	no	neg	22	m	15-24		0	norm
2018-04-24	community	no	no	no	no	no	no	no	pos	42	m	35-44		0	norm
2018-06-07	community	yes	no	no	no	no	no	no	neg	43	m	35-44		0	norm
2017-09-27	community	no	yes	no	yes	no	no	yes	pos	43	f	35-44	0	3
2018-04-17	fasttrack	no	no	yes	yes	yes	yes	yes	neg	18	f	15-24		5	norm
2018-07-19	community	no	yes	no	no	no	no	no		9	f	1-14		1	norm
2018-08-27	community		no	no	no	no	no	no	neg	41	m	35-44		0	norm
2018-06-28	fasttrack	no	no	no	no	no	no	no	neg	25	f	25-34		0	norm
2018-08-15	community	no	no	no	no	no	no	no	neg	36	m	35-44		0	norm
2018-04-18	community	no	no	no	no	yes	no	no	neg	36	m	35-44		1	norm
2018-02-14	art	yes	no	no	yes	no	no	no	pos		m		0	1	abn
2018-04-02	community	no	yes	no	no	no	no	yes	neg	39	m	35-44		2	norm
2018-01-05	community	no	yes	no	no	no	no	no		5	f	1-14	0	1
2018-02-05	art	no	yes	no	no	no	no	no	pos	45	f	45-54		1	norm
2018-06-04	community	no	no	yes	no	no	no	no	neg		m			1
2018-08-08	opd	no	yes	no	no	no	no	no	neg	4	m	1-14		1	norm
2018-08-23	community	no	no	no	no	no	no	no	neg	35	m	35-44		0	norm
2018-06-22	opd	no	yes	no	no	yes	no	no	neg		m		0	2	abn
2018-05-11	community	no	no	no	no	yes	no	no	neg	62	f	>=55		1	norm
2017-11-09	community	no	no	no	no	no	no	no	neg	45	m	45-54		0
2018-08-28	community	yes	yes	no	no	yes	no	no	neg		m		0	2	abn
2017-12-08	fasttrack	yes	no	no	yes	yes	yes	no	pos	41	f	35-44		3	norm
2017-12-08	fasttrack	no	yes	yes	yes	no	yes	yes	pos	54	f	45-54		5	norm
2018-03-30	community	no	no	yes	no	no	no	yes	neg	45	m	45-54		2	norm
2018-04-18	community	no	yes	no	no	no	yes	no	neg	20	m	15-24		2	norm
2018-03-27	fasttrack	no	no	no	yes	yes	no	no	neg	33	m	25-34	0	2	norm
2018-04-18	community	no	no	no	no	no	no	no	pos	43	f	35-44		0	norm
2018-10-05	art	no	no	no	no	no	no	no	pos		m			0
2018-01-05	community	no	no	yes	no	no	no	no	neg	55	f	>=55	0	1
2018-06-07	community	no	no	no	no	no	no	no	neg		f			0
2018-08-02	art	no	no	no	yes	no	no	no	pos	14	f	1-14		1	norm
2018-08-29	community	no	no	no	no	yes	no	no	neg	39	m	35-44		1	norm
2018-08-20	community	no	no	no	no	no	no	no	neg	33	f	25-34		0	norm
2018-10-09	fasttrack	no	yes	no	no	no	yes	no	neg	26	m	25-34	0	2	norm
2017-11-30	fasttrack	no	yes	no	yes	yes	no	yes	neg	6	f	1-14		4	norm
2017-11-02	community	no	yes	yes	no	no	no	no	neg	27	f	25-34	0	2
2018-04-10	art	no	no	no	no	no	no	no	pos	41	m	35-44		0
2018-04-02	community	no	no	no	no	yes	no	no	neg	20	f	15-24		1	norm
2017-08-21	fasttrack	no	yes	yes	yes	yes	yes	yes	neg	60	f	>=55	0	6
2017-12-01	fasttrack	no	yes	no	yes	yes	no	no	pos	51	m	45-54		3	norm
2018-04-02	community	no	yes	no	no	yes	no	no	neg	18	f	15-24		2	norm
2018-02-07	fasttrack	no	yes	yes	no	yes	yes	no	pos	21	m	15-24		4	norm
2018-03-20	community	no	no	no	no	no	no	no	neg	21	f	15-24		0
2018-03-21	community	no	no	no	no	no	no	no	neg	20	m	15-24		0	norm
2018-08-20	community	no	no	no	no	no	no	no	pos	46	m	45-54		0	norm
2018-08-21	community	no	yes	no	no	no	no	no	neg	16	m	15-24		1	norm
2017-11-23	community	no	yes	yes	yes	yes	yes	yes	neg	18	m	15-24	0	6
2018-07-04	fasttrack	yes	no	no	no	yes	yes	no	pos	42	m	35-44		2	norm
2018-02-08	fasttrack	no	yes	no	no	no	no	no	neg	30	m	25-34		1	norm
2017-12-05	community	no	no	no	no	yes	no	no	neg	70	m	>=55		1	norm
2018-11-22	opd	no	yes	no	no	no	no	no	neg	26	f	25-34	0	1
2018-04-18	community	no	no	no	no	no	yes	no	neg	22	f	15-24		1	norm
2018-01-03	community	no	no	no	no	no	no	no	neg	39	m	35-44		0
2018-05-04	art	no	no	no	no	no	no	no	pos		m			0
2018-03-20	opd	no	yes	yes	no	no	no	no	pos	8	f	1-14	0	2
2017-10-31	opd	yes	yes	yes	yes	no	no	no	pos	41	f	35-44	0	3
2018-07-31	opd	no	yes	no	no	yes	no	no	neg	15	f	15-24		2	norm
2017-08-29	community	no	yes	no	no	yes	no	no	neg	13	f	1-14	0	2
2018-06-22	art	no	no	no	no	no	no	no	pos	53	f	45-54		0	norm
2018-05-08	community	yes	no	no	no	yes	yes	no	neg	65	f	>=55		2
2018-08-28	community	no	no	no	no	no	no	no	neg	26	f	25-34		0	norm
2018-02-19	art	no	no	no	yes	no	no	no	pos	35	f	35-44		1	norm
2018-12-31	opd	no	yes	no	no	no	no	yes	neg	21	m	15-24		2
2018-08-30	community	no	no	no	no	no	no	no	neg	40	f	35-44		0	norm
2018-03-19	opd	no	yes	no	no	yes	no	no	neg	64	m	>=55	0	2	norm
2017-07-31	tbclinic	no	yes	no	yes	yes	yes	no	pos	35	m	35-44	0	4
2017-08-25	fasttrack	no	yes	yes	yes	no	no	no	neg	22	f	15-24	0	3
2018-01-08	community	no	no	no	no	no	no	no	neg	16	m	15-24		0	norm
2018-08-30	opd	no	no	no	no	no	no	no	neg		f			0
2017-12-12	community	no	no	no	yes	yes	yes	yes	neg	40	f	35-44		4
2018-12-17	opd	no	yes	no	yes	yes	yes	yes	neg	21	m	15-24		5	norm
2017-12-21	fasttrack	no	yes	no	yes	no	yes	no	neg	21	m	15-24	0	3
2018-08-16	fasttrack	no	yes	no	no	no	no	no	neg		m			1	norm
2018-06-27	community	no	no	no	no	yes	no	no	neg	27	f	25-34		1	norm
2018-05-10	community	yes	no	no	no	yes	no	no	pos	38	m	35-44		1
2018-01-10	opd	no	no	no	no	no	no	no	neg	0	m	1-14		0	abn
2017-12-12	community	no	yes	no	yes	yes	yes	yes	neg	43	f	35-44		5
2018-07-18	fasttrack	no	no	no	yes	yes	no	no	neg	55	f	>=55		2	norm
2018-06-28	fasttrack	no	no	no	no	no	no	no	neg	41	m	35-44		0	norm
2018-06-08	art	no	no	no	yes	no	no	no	pos	32	f	25-34		1	norm
2018-08-07	art	no	no	no	no	yes	no	no	pos	56	m	>=55		1	norm
2018-05-09	community	no	no	yes	no	yes	no	no	neg	45	f	45-54		2
2018-07-17	opd	no	no	no	no	no	no	no	neg	42	f	35-44		0	norm
2018-03-23	community	no	no	no	no	yes	yes	no	neg	53	f	45-54		2	norm
2018-07-11	art	no	no	yes	no	no	no	no	pos	14	f	1-14		1	abn
2018-05-11	community	no	no	no	no	yes	yes	no	neg	54	m	45-54		2	norm
2018-05-15	art	no	no	no	no	yes	no	no	pos	60	f	>=55		1	norm
2018-09-21	fasttrack	no	yes	yes	yes	no	no	no	neg	14	f	1-14		3	norm
2017-09-06	community	no	yes	yes	yes	yes	yes	yes	neg	28	m	25-34	0	6
2018-10-10	community	no	no	no	no	no	no	no	neg	42	m	35-44	0	0	abn
2018-04-30	art	no	no	no	no	yes	no	no	pos	39	f	35-44		1	norm
2017-12-07	fasttrack	no	no	yes	yes	yes	yes	yes	neg	19	f	15-24		5	norm
2018-03-15	community	no	no	no	no	no	no	no	neg	43	f	35-44		0	norm
2017-10-12	community	no	no	yes	no	yes	no	no	neg	20	f	15-24	0	2
2017-11-15	community	no	yes		no	no	no	no	neg	24	m	15-24	0	1
2017-11-29	community	no	no	no	no	yes	no	no	neg	37	f	35-44		1	norm
2018-05-10	community	no	no	no	no	yes	no	no	neg	39	f	35-44		1
2018-01-09	community	no	no	no	no	no	no	no	neg		f		0	0
2018-03-21	community	no	no	no	no	no	no	no	neg	20	m	15-24		0
2018-04-30	opd	no	yes	yes	yes	yes	yes	yes	pos		f		0	6	norm
2018-04-19	community	no	yes	no	no	yes	no	no	neg	45	m	45-54		2	norm
2018-10-04	opd	no	yes	no	no	yes	no	no	neg		m			2	norm
2017-12-11	community	no	no	no	no	no	no	no		61	m	>=55		0
2018-01-24	fasttrack	no	no	no	no	yes	no	no	pos	16	f	15-24		1	norm
2018-06-28	art	no	no	no	no	no	no	no	pos	38	f	35-44		0	norm
2018-01-03	fasttrack	no	no	no	no	yes	no	no	neg	26	f	25-34		1	norm
2018-03-07	community	no	no	no	no	yes	no	no		38	m	35-44		1	norm
2017-08-02	art	no	no	yes	yes	no	no	no	pos	30	f	25-34	0	2
2018-05-09	fasttrack	no	yes	no	no	no	no	no	neg	21	m	15-24		1
2018-05-09	community	no	yes	yes	yes	yes	yes	no	neg	33	m	25-34		5
2017-11-09	community	no	no	no	no	no	no	no	neg	27	f	25-34		0
2018-02-19	opd	no	no	no	yes	yes	no	no	neg	24	m	15-24		2	norm
2018-04-25	community	no	no	no	yes	yes	no	no		10	m	1-14		2	norm
2018-02-16	opd	no	yes	no	no	no	yes	no	neg	23	m	15-24		2	norm
2018-03-23	community	no	yes	no	no	no	no	no	neg	27	m	25-34		1	norm
2018-05-29	art	no	no	no	no	no	no	yes	pos	25	m	25-34		1
2018-10-17	community	no	no	no	no	no	no	no	neg	32	f	25-34	0	0	norm
2018-04-30	opd	yes	yes	yes	yes	yes	yes	yes	neg		f			6	norm
2018-03-20	community	no	no	no	no	yes	no	no	neg	24	m	15-24		1
2017-09-04	mch	no	no	no	no	no	no	no	neg	25	f	25-34		0
2018-08-23	community	no	yes	no	yes	yes	yes	no		46	m	45-54		4	norm
2018-08-23	opd	no	yes	no	no	no	no	no	neg	22	f	15-24		1
2018-09-04	opd	no	yes	no	no	no	no	no	neg		m			1	norm
2018-05-09	fasttrack	no	no	no	no	yes	no	no	neg	22	f	15-24		1
2018-06-26	art	no	yes	no	yes	no	no	no	pos	27	m	25-34	0	2
2018-05-21	fasttrack	yes	yes	yes	yes	yes	no	no			m			4	norm
2017-11-15	community	no	yes	no	yes	yes	yes	yes	neg	35	f	35-44	0	5
2018-02-27	fasttrack	no	no	no	yes	yes	yes	yes	pos	19	f	15-24		4	norm
2018-04-03	community	no	no	yes	yes	yes	yes	yes	neg	44	f	35-44		5	norm
2018-04-16	fasttrack	no	no	no	no	yes	no	no	neg	21	m	15-24		1	norm
2018-11-16	art	no	no	no	no	no	no	no	pos		m			0
2018-05-10	community	no	no	no	yes	yes	yes	no	neg	30	f	25-34		3
2018-02-01	community	no	no	no	no	no	no	no	neg	45	m	45-54		0
2018-01-29	community	no	no	no	no	no	no	no	neg	10	m	1-14		0
2018-05-07	community	no	no	no	no	no	no	no	neg	58	m	>=55		0
2018-06-13	opd	no	no	no	yes	yes	no	no	neg	58	m	>=55		2	norm
2017-11-30	opd	no	yes	yes	no	yes	no	no	neg	20	m	15-24	0	3
2018-06-06	community	no	yes	yes	yes	no	yes	no	neg	26	f	25-34		4	norm
2017-09-15	opd	no	no	no	no	yes		yes	neg	23	f	15-24		2
2017-08-31	community	no	yes	no	yes	yes	no	no	neg	33	m	25-34	0	3
2018-05-07	community	no	no	no	no	no	no	no	neg	19	m	15-24		0
2018-04-18	community	no	no	no	no	no	no	no	neg	23	m	15-24		0	norm
2017-12-11	art	yes	yes	no	yes	yes	yes	yes	pos	50	m	45-54	0	5	norm
2018-01-08	community	no	yes	no	yes	no	no	no		47	m	45-54		2	norm
2018-02-27	art	yes	yes	yes	yes	yes	yes	no		7	f	1-14		5	norm
2018-04-25	community	no	no	no	yes	yes	no	no	pos	37	f	35-44		2	norm
2017-12-13	community	no	no	no	no	yes	no	no	neg	35	f	35-44		1
2018-04-25	community	no	yes	no	no	yes	yes	yes	neg	40	f	35-44		4	norm
2018-01-22	art	no	no	no	no	no	no	no	pos	39	f	35-44		0	norm
2017-11-15	opd	no	yes	yes	yes	no	yes	no	neg		f			4
2018-12-04	fasttrack	no	yes	no	no	no	no	no	neg	35	m	35-44	0	1
2018-05-28	art	no	no	no	no	no	no	no	pos		f			0	norm
2018-04-18	community	no	no		no	no	no	no	pos	29	f	25-34		0	norm
2017-12-12	community	no	no	no	no	no	no	no	neg	25	m	25-34		0
2018-12-09	community	no	no	no	no	no	no	no	neg	25	m	25-34		0	norm
2017-12-13	community	no	no	yes	no	no	no	no	neg	22	f	15-24		1
2018-03-22	art	no	no	no	yes	no	yes	no	pos	24	f	15-24		2	norm
2017-12-06	fasttrack	no	no	no	no	no	no	yes	pos	10	m	1-14		1	norm
2018-07-31	opd	no	no	no	no	yes	no	no	neg	24	f	15-24		1	norm
2018-03-07	community	no	yes	no	no	yes	yes	no	pos	35	f	35-44			norm
2018-03-14	community	no	no	no	no	no	no	no	neg	42	f	35-44		0
2018-04-25	community	no	no	no	no	yes	no	no	neg	37	m	35-44		1	norm
2018-08-27	fasttrack	no	no	no	no	no	no	no	neg	52	f	45-54		0
2018-01-22	art	no	no	no	no	no	no	no		32	f	25-34		0
2018-03-21	art	no	no	yes	yes	no	no	no	pos	1	m	1-14		2
2018-04-05	community	no	no	no	no	no	no	no	neg	17	f	15-24		0
2017-10-23	opd	no	yes	yes	yes	yes	yes	yes	pos	28	f	25-34	0	6
2018-04-24	community	no	no	no	yes	yes	no	no	neg	20	m	15-24		2	norm
2018-08-27	art	no	no	no	no	no	no	no	pos	10	f	1-14		0
2018-04-10	community	no	yes	no	yes	yes	yes	no	neg	59	f	>=55		4	norm
2017-11-08	fasttrack	no	yes	no	no	yes	no	yes	neg	27	f	25-34	0	3
2017-12-12	community	no	no	no	no	yes	no	no	neg	34	m	25-34	0	1
2018-05-14	fasttrack	no	no	no	no	yes	no	no	pos	46	f	45-54		1	norm
2017-11-06	fasttrack	no	yes	yes	yes	yes	yes	yes	pos		m		0	6
2018-05-07	community	no	yes	yes	yes	yes	yes	yes	neg	17	f	15-24		6
2018-06-07	community	no	yes	no	no	yes	no	no	neg	36	f	35-44		2
2017-08-21	fasttrack	no	yes	yes	yes	yes	no	no	pos	19	m	15-24		4
2018-01-24	community	no	no	no	yes	no	no	no	neg		f			1
2018-12-09	community	no	yes	yes	no	yes	no	no	neg	35	f	35-44		3	norm
2018-05-08	fasttrack	no	no	no	no	no	no	no	neg	33	m	25-34		0
2017-12-14	community	no	no	no	yes	yes	yes	yes	pos	60	m	>=55		4
2017-12-12	community	no	no	no	no	no	no	no	neg	37	f	35-44		0
2018-04-25	community	no	no	no	no	no	no	no	neg	28	f	25-34		0	norm
2018-06-05	fasttrack	no	no	no	no	yes	yes	no		48	m	45-54		2	norm
2018-10-01	fasttrack	no	no	no	no	yes	no	no			m			1	norm
2017-08-22	mch	no	no	no	no	no	no	no	pos	16	f	15-24		0
2018-08-30	community	no	no	no	no	no	no	no	neg	65	m	>=55		0	norm
2018-04-23	opd	no	yes	no	no	yes	no	no	neg		f			2	norm
2018-05-07	fasttrack	no	no	no	no	yes	no	no	neg	24	f	15-24		1
2018-04-02	community	no	yes	yes	no	yes	no	no	neg	23	m	15-24		3	norm
2018-05-10	community	no	no	no	no	yes	no	no	neg	65	f	>=55		1
2018-08-28	community	no	no	no	no	no	no	no	neg	48	m	45-54		0	norm
2018-04-25	community	yes	yes	no	no	yes	no	no	neg	38	f	35-44		2
2018-06-06	community	no	no	no	no	no	no	no	neg	31	m	25-34		0	norm
2018-07-30	opd	yes	no	no	no	yes	no	no	neg	42	m	35-44	0	1	norm
2017-08-30	vct	no	no	no	no	no	no	no	pos	24	f	15-24		0
2018-03-14	community	no	yes	yes	no	yes	no	no	neg	47	f	45-54		3	norm
2018-08-10	opd	no	no	no	no	no	no	no	neg	30	f	25-34		0
2017-10-04	opd	yes	yes	no	yes	no	yes	no	pos	56	m	>=55	0	3
2018-08-28	art	no	no	no	yes	no	no	no	pos		m			1
2018-07-16	fasttrack	yes	yes	no	no	yes	no	no	neg	19	m	15-24	0	2	abn
2018-06-19	opd	no	yes	yes	yes	yes	yes	yes	pos	39	f	35-44	0	6	norm
2018-02-09	opd	no	yes	yes	yes	yes	yes	yes	neg	39	m	35-44	0	6	abn
2017-11-14	community	no	no	no	no	no	no	no	neg	9	m	1-14		0
2017-11-28	community	no	yes	no	no	no	no	no	neg	26	m	25-34	0	1	norm
2018-05-02	tbclinic	no	yes	no	no	no	no	no	neg	56	f	>=55	0	1
2018-08-27	fasttrack	no	yes	no	no	yes	yes	no	neg		f				norm
2017-07-24	tbclinic	no	yes	no	yes	no		no	neg	3	f	1-14		2
2018-05-16	fasttrack	no	yes	no	no	no	no	no	pos	10	m	1-14	0	1
2018-02-28	opd	no	no	no	no	no	no	no	neg	25	f	25-34		0	norm
2018-09-08	community	no	yes	no	no	no	no	no		65	f	>=55		1
2018-08-28	community	no	no	no	no	no	no	no	neg	50	f	45-54		0
2018-09-28	fasttrack	no	no	no	no	no	no	no	neg		m			0
2018-02-21	opd	yes	no	no	yes	yes	yes	no	neg	59	m	>=55		3	norm
2018-05-09	community	yes	yes	yes	no	yes	no	yes	neg	21	m	15-24		4
2017-09-25	opd	no	yes	yes	yes	yes	yes	no	neg	62	m	>=55	0	5
2018-05-31	fasttrack	no	yes	yes	yes	yes	yes	no	neg	19	f	15-24		5	norm
2018-05-09	community	no	yes	no	no	yes	no	no	neg	55	m	>=55		2
2018-04-03	community	no	yes	no	no	yes	no	no	neg	34	f	25-34		2	norm
2017-11-07	community	no	yes	no	no	yes	no	no	neg	45	f	45-54	0	2
2018-04-03	community	no	no	no	no	no	no	no	neg	28	m	25-34		0	norm
2017-09-20	opd	no	yes	no	no	yes	no	no	pos	10	m	1-14	0	2
2017-12-21	community	no	no	no	no	no	no	no	neg	28	m	25-34		0
2017-07-26	tbclinic	no	yes	yes	yes	yes	yes	yes	neg	16	f	15-24		6
2018-04-19	community	no	no	no	yes	yes	no	no	neg	27	m	25-34		2	norm
2017-09-11	community	no	no	no	no	no	no	yes	neg	23	f	15-24	0	1
2018-10-11	fasttrack	no	yes	no	no	no	no	no	neg	23	m	15-24		1	norm
2018-11-12	opd	no	yes	no	yes	yes	no	no	neg	49	m	45-54	0	3	norm
2017-09-05	opd	no	yes	no	yes	no	yes	yes	neg	42	f	35-44		4
2018-04-02	community	no	yes	no	no	no	no	yes	neg	83	m	>=55		2	abn
2018-01-29	opd	no	no	yes	yes	yes	no	yes	pos	29	m	25-34		4	norm
2018-03-23	community	no	no	no	no	no	no	no	neg	15	f	15-24		0	norm
2018-05-09	community	no	yes	no	no	yes	no	no	neg	48	f	45-54		2
2018-08-21	community	no	no	no	no	no	no	no	neg	37	f	35-44		0	norm
2017-08-31	community	no	yes	yes	no	no	no	no	neg	22	f	15-24		2
2017-11-07	community	no	no	no	no	no	no	no	neg	30	f	25-34		0
2017-09-12	community	no	yes	yes	yes	no		no	neg	20	f	15-24	0	3
2018-03-14	community	no	no	no	no	no	no	no	neg	23	f	15-24		0	norm
2018-08-27	fasttrack	no	yes	no	yes	yes	no	no	neg		m			3	norm
2018-03-16	fasttrack	no	no	no	no	yes	yes	no	neg	28	m	25-34		2	norm
2018-05-10	community	no	no	no	no	yes	no	no	pos	33	m	25-34	0	1
2017-09-06	community	no	no	no	no	no	no	yes	neg	34	f	25-34	0	1
2018-07-16	art	no	no	no	no	no	yes	no	pos	23	f	15-24		1	norm
2018-11-16	art	no	no	no	no	no	no	no	pos		m			0
2018-07-31	fasttrack	no	yes	no	yes	yes	yes	no	neg		f			4	norm
2017-12-04	fasttrack	yes	yes	no	no	yes	no	no	pos	27	f	25-34		2	norm
2017-08-18	opd	no	yes	yes	yes	yes	yes	yes	neg	24	f	15-24		6
2018-04-16	opd	no	no	no	no	no	no	no	neg	20	m	15-24		0	norm
2018-03-20	community	no	no	no	no	no	no	no	neg	18	f	15-24		0	norm
2018-08-13	opd	no	no	no	no	no	no	no	neg		f		0	0
2018-07-05	fasttrack	no	no	no	no	no	no	no	neg	23	m	15-24		0	norm
2017-09-29	opd	no	yes	yes	yes	yes	no	yes	neg	52	m	45-54		5
2018-08-23	community	yes	yes	no	no	yes	no	no	neg	36	f	35-44		2	norm
2017-11-15	community	no	yes	no	yes	no	yes	yes	neg	24	f	15-24	0	4
2017-09-08	mch	no	no	no	no	no	no	no	pos	20	f	15-24		0
2018-05-30	community	no	yes	no	no	yes	yes	no	neg	71	m	>=55	0		abn
2018-05-12	fasttrack	no	yes	yes	yes	yes	yes	no	neg	21	f	15-24		5	norm
2018-06-22	fasttrack	no	yes	no	no	yes	yes	no	neg		m		0		abn
2018-11-09	community	no	no	no	no	no	no	no	neg		f		0	0
2018-08-21	community	no	no	no	no	no	no	no	neg	21	f	15-24		0	norm
2017-08-28	community	no	yes	yes	yes	no	yes	no		36	f	35-44	0	4
2018-03-05	community	no	no	no	no	no	no	no	neg	7	f	1-14	0	0
2018-05-09	community	no	yes	no	no	no	no	no	neg	70	f	>=55		1
2018-04-12	community	no	no	yes	yes	no	no	no	neg	20	f	15-24		2	norm
2018-05-23	fasttrack	yes	no	no	no	yes	yes	no	pos	47	m	45-54		2	norm
2018-09-06	art	no	no	no	no	yes	no	no	pos		f			1	norm
2018-08-30	art	no	no	no	yes	no	no	no	pos		f		0	1
2018-04-18	community	no	no	no	no	yes	no	no	neg	68	f	>=55		1	norm
2017-12-07	art	no	no	yes	yes	yes	yes	yes	pos	40	f	35-44		5	norm
2018-04-03	community	no	no	no	no	no	no	no	neg	4	f	1-14		0	norm
2018-02-21	opd	no	no	no	no	yes	no	no	neg	65	f	>=55		1	norm
2018-06-04	community	no	no	no	no	no	no	no	neg		f			0
2017-10-19	fasttrack	no	yes	no	no	yes	no	no	neg	19	m	15-24	0	2
2017-12-19	community	no	no	no	yes	no	no	yes	neg	38	m	35-44		2
2017-11-17	opd	no	yes	yes	no	yes	no	yes	neg		m		0	4
2018-08-20	community	no	no	no	no	no	no	no	neg	30	f	25-34		0	norm
2018-06-06	community	no	no	no	no	no	no	no	neg		f			0
2018-05-30	community	no	no	no	no	no	no	no	neg	28	f	25-34		0	norm
2018-08-23	community	no	yes	no	no	yes	no	no	neg	38	m	35-44		2	norm
2018-10-17	community	no	yes	yes	no	yes	yes	no	neg		m		0	4	abn
2017-08-28	community	no	yes	no	no	no	no	no		40	f	35-44	0	1
2018-09-17	fasttrack	no	yes	no	no	yes	no	no	neg		f		0	2	abn
2018-05-07	community	yes	no	no	no	yes	yes	no	neg	68	f	>=55		2
2018-04-05	community	yes	yes	no	yes	yes	yes	no		26	m	25-34		4	norm
2018-05-24	community	no	yes	no	no	yes	no	no	neg	30	m	25-34		2	norm
2018-06-27	fasttrack	no	yes	no	no	yes	yes	no	neg		f		0
2018-05-09	fasttrack	no	yes	no	no	yes	no	no	neg		f			2
2017-09-06	community	no	yes	no	no	no	no	no		23	m	15-24		1
2018-04-10	community	no	no	no	no	yes	yes	no	neg	18	m	15-24		2	norm
2018-10-17	community	no	no	no	no	no	no	no	neg	28	f	25-34		0	norm
2018-07-17	art	no	no	no	no	no	no	no	pos		f			0
2018-06-18	art	no	no	no	yes	no	no	no	pos	29	f	25-34		1
2018-06-06	community	no	yes	no	no	no	no	no	neg	36	m	35-44		1	norm
2018-10-29	fasttrack	no	no	no	no	yes	yes	no	pos	38	m	35-44		2	norm
2018-10-02	fasttrack	no	yes	yes	yes	yes	yes	yes	neg	15	f	15-24		6	norm
2017-12-12	community	no	yes	no	yes	yes	yes	yes	neg	15	m	15-24		5
2018-08-29	community	no	yes	no	no	yes	yes	yes	neg	42	m	35-44		4	norm
2018-10-05	opd	no	no	no	no	yes	no	no	pos	15	f	15-24		1	norm
2018-05-28	opd	no	no	no	no	yes	no	no	neg	33	f	25-34		1	norm
2018-03-21	community	no	no	no	no	yes	no	no	neg	19	f	15-24		1	norm
2018-03-23	community	no	no	no	no	no	no	no	pos	18	m	15-24		0	norm
2018-03-22	community	no	no	no	no	no	no	no	neg	27	m	25-34		0
2018-08-17	opd	no	no	no	yes	yes	no	no	neg		f		0	2	norm
2018-05-23	fasttrack	no	yes	yes	no	no	no	no	neg	6	m	1-14		2	norm
2018-05-21	fasttrack	yes	no	no	no	yes	no	no	neg	54	f	45-54		1	norm
2017-09-14	community	no	no	no	no	no		no	neg	41	f	35-44	0	0
2018-04-19	opd	no	yes	yes	yes	yes	no	no		24	m	15-24		4
2017-09-08	mch	no	no	no	no	no	no	no	pos	25	f	25-34		0
2018-05-11	community	no	no	no	no	yes	yes	yes	neg	17	m	15-24		3	norm
2018-04-18	community	no	no		no	no	no	no	neg	34	m	25-34		0	norm
2018-11-08	fasttrack	no	yes	no	no	yes	yes	no	neg	23	m	15-24			norm
2018-08-31	community	no	no	no	no	yes	no	no	neg	27	f	25-34	0	1	norm
2018-01-26	art	no	yes	yes	no	yes	yes	yes	pos	37	m	35-44		5	norm
2018-06-21	fasttrack	no	no	no	no	no	no	no	neg	23	m	15-24		0	norm
2018-05-14	opd	no	yes	no	no	yes	yes	yes	pos	45	m	45-54	0	4	norm
2018-07-26	art	no	no	no	yes	no	no	no	pos	32	m	25-34		1
2018-05-09	community	no	yes	no	no	yes	no	yes	pos	50	f	45-54		3
2018-11-16	fasttrack	no	yes	no	yes	yes	no	no	neg	18	m	15-24		3
2018-02-01	community	no	no	no	no	no	no	no	neg	23	f	15-24		0
2018-01-08	fasttrack	no	no	no	no	yes	no	yes	neg	51	f	45-54		2	norm
2017-10-12	opd	no	no	no	no	yes	no	no	pos	33	f	25-34		1
2018-03-13	community	no	no	no	no	yes	no	no	neg	0	m	1-14		1	norm
2018-03-26	fasttrack	yes	no	no	yes	no	yes	yes	neg	75	m	>=55		3	norm
2018-12-17	community	no	no	no	no	yes	no	no	neg		m			1
2017-08-22	fasttrack	no	no	no	no	no	no	no	pos	19	f	15-24		0
2018-05-16	opd	no	no	no	no	yes	no	no	neg	34	m	25-34		1	norm
2018-04-30	fasttrack	no	yes	yes	yes	yes	no	no	pos	3	m	1-14		4	norm
2018-04-02	community	no	no	no	no	no	no	no	neg	50	m	45-54		0	norm
2018-07-09	art	no	no	no	no	no	no	no	pos	35	m	35-44		0	norm
2018-06-07	community	no	no	no	no	yes	yes	no	neg	30	m	25-34		2	norm
2018-05-22	art	no	yes	no	no	yes	no	no	pos	43	f	35-44		2	norm
2018-04-24	community	no	yes	no	no	yes	no	no	neg		f			2
2017-09-20	community	no	no	no	no	no	no	no	neg	43	f	35-44	0	0
2018-04-25	community	no	no	no	no	yes	no	no	neg	13	m	1-14		1	norm
2018-03-15	community	yes	no	no	yes	yes	no	no	pos	38	m	35-44		2	norm
2018-03-23	community	no	no	no	no	no	no	no	neg	18	m	15-24		0
2017-10-10	fasttrack	no	yes	no	yes	no	no	yes	neg	37	m	35-44	0	3
2018-08-10	art	no	no	no	yes	no	no	no		36	m	35-44		1	norm
2018-07-30	opd	no	yes	yes	no	no	no	no	pos	22	f	15-24		2	norm
2018-09-03	opd	no	no	no	yes	yes	no	no	neg	32	f	25-34	0	2	norm
2017-12-21	community	no	no	no	no	no	no	no	neg	19	f	15-24		0
2018-10-05	fasttrack	no	no	no	no	no	no	no	neg	28	m	25-34		0
2018-05-12	fasttrack	no	no	no	no	yes	no	no	neg	43	m	35-44		1	norm
2018-08-23	community	no	no	no	no	yes	no	no	neg	49	f	45-54		1	norm
2017-09-26	community	no	yes	yes	no	yes	no	no	neg	14	m	1-14	0	3
2018-09-04	opd	no	yes	no	no	yes	no	no	neg	22	f	15-24		2	norm
2018-05-24	community	no	no	no	no	yes	no	no	neg	36	f	35-44		1	norm
2018-12-06	art	no	no	no	no	no	no	no	pos		f		0	0
2017-10-25	opd	no	yes	yes	yes	yes	yes	yes	neg	32	f	25-34	0	6
2017-09-18	mch	no	no	no	no	no		no	pos	29	f	25-34		0
2018-01-08	community	no	no	no	no	no	no	yes	neg		f			1
2018-04-04	community	no	no	no	no	yes	yes		neg	26	m	25-34		2	norm
2017-08-23	opd	yes	yes	yes	yes	yes	yes	no	neg	28	m	25-34		5
2018-04-06	fasttrack	no	no	no	no	no	no	no	neg	28	m	25-34		0	norm
2018-06-08	fasttrack	yes	no	no	yes	yes	yes	no	pos	43	m	35-44		3	norm
2018-04-03	community	no	yes	no	no	yes	no	no	neg	5	m	1-14		2	norm
2018-08-14	art	no	no	yes	no	no	no	no		49	m	45-54	0	1	norm
2018-08-13	art	no	no	no	no	no	no	no	pos	25	f	25-34		0
2018-03-13	community	no	no	yes	no	no	no	no		10	f	1-14		1	norm
2018-04-25	community	no	no	no	yes	yes	no	no	neg	25	m	25-34		2	norm
2018-04-18	community	no	no		no	no	no	no	neg	32	m	25-34		0	norm
2018-05-09	community	no	no	yes	yes	yes	yes	no	neg	43	m	35-44		4
2018-02-12	opd	no	no	no	yes	yes	yes	yes	neg	32	m	25-34		4	norm
2018-06-04	community	no	no	no	no	no	no	no	neg		m			0
2018-05-29	community	no	no	no	yes	yes	no	yes	neg	23	f	15-24		3	norm
2018-08-21	community	no	no	no	no	no	no	no	neg	28	m	25-34		0	norm
2018-04-13	opd	no	no	no	no	no	yes	yes	neg	27	f	25-34		2	norm
2018-06-05	art	no	no	no	no	no	no	no	pos		f			0
2018-12-05	mch	no	no	no	no	no	no	no	neg	22	f	15-24	0	0
2018-04-23	fasttrack	no	yes	no	yes	yes	yes	no	neg	20	m	15-24		4	norm
2018-05-30	community	no	yes	no	no	yes	no	no	neg	19	f	15-24		2	norm
2018-07-06	fasttrack	no	no	no	no	no	no	no	neg	23	m	15-24		0	norm
2018-05-09	community	no	yes	no	no	yes	yes	no	neg	28	f	25-34
2018-04-10	community	no	no	no	no	no	no	no	neg	9	f	1-14		0	norm
2018-08-27	community	no	no	no	no	no	no	no	pos	49	m	45-54		0	abn
2017-11-08	community	no	no	no	no	no	no	no	neg	19	m	15-24	0	0
2018-06-07	community	no	no	no	no	no	no	no	neg	30	m	25-34		0	norm
2018-08-20	community	no	yes	yes	yes	yes	yes	no	neg	40	m	35-44		5	norm
2018-04-03	community	no	yes	no	no	no	no	no	neg	10	m	1-14		1	norm
2018-07-19	community	no	no	no	no	no	yes	no	neg	23	m	15-24		1	norm
2018-06-04	opd	no	yes	no	yes	yes	yes	yes		18	m	15-24		5	norm
2018-04-18	community	no	no	no	no	yes	no	no	neg	37	f	35-44		1	norm
2017-11-22	community	no	yes	no	yes	yes	no	yes	neg	42	f	35-44	0	4
2018-04-02	community	yes	no	no	no	no	no	no	neg	31	m	25-34		0
2018-02-28	opd	no	no	no	yes	yes	no	no	neg	63	m	>=55	0	2	norm
2018-03-14	community	no	no	no	no	no	no	no	neg	41	f	35-44		0	norm
2018-05-07	community	yes	no	no	no	no	no	no	neg	61	f	>=55		0
2017-08-30	opd	no	yes	yes	yes	no	no	no	pos	45	f	45-54	0	3
2018-05-30	community	no	no	no	no	yes	no	no	neg	28	f	25-34		1	norm
2018-09-17	fasttrack	yes	no	no	no	yes	yes	no		60	m	>=55	0	2	abn
2018-04-19	community	no	no	no	yes	yes	yes	no	neg	23	m	15-24		3	norm
2018-08-31	community	no	no	no	no	yes	no	no	neg	23	m	15-24		1	norm
2018-05-22	opd	no	no	no	yes	yes	yes	no	neg		f			3
2018-09-11	art	no	no	no	no	no	no	no	pos	25	m	25-34		0	norm
2018-07-23	fasttrack	no	no	no	no	yes	no	no	neg	72	m	>=55		1	norm
2018-07-23	opd	no	yes	no	no	yes	no	no	neg	6	f	1-14		2	norm
2018-04-10	community	no	no	no	yes	no	no	no	neg	13	m	1-14		1	norm
2018-04-25	community	no	yes	no	no	yes	no	no	neg	43	f	35-44		2	norm
2018-07-17	opd	no	no	no	no	no	no	no	neg	19	m	15-24		0	norm
2018-04-02	community	no	no	no	no	no	no	no	neg	39	m	35-44		0	norm
2018-09-21	fasttrack	no	yes	no	no	yes	no	yes	pos	33	m	25-34	0	3	abn
2017-11-09	community	no	no	no	yes	no	yes	no	neg	4	m	1-14	0	2
2018-04-10	community	no	yes	no	no	no	no	no	neg	59	f	>=55		1	norm
2018-01-22	art	no	yes	no	no	no	no	no		70	m	>=55		1	norm
2018-05-12	fasttrack	no	yes	yes	no	yes	no	yes	pos	34	f	25-34		4	norm
2018-08-13	opd	no	no	no	no	no	no	no	neg		f		0	0
2018-05-08	community	no	no	no	no	yes	no	no	neg	20	m	15-24		1
2018-02-12	art	no	no	no	no	no	no	no	pos	36	m	35-44		0	norm
2018-08-28	community	no	no	no	no	no	no	no	neg	33	f	25-34	0	0	norm
2018-12-04	art	no	no	no	no	no	no	no	pos	43	f	35-44	0	0
2017-09-05	opd	no	yes	yes	yes	yes	yes	yes	pos	35	m	35-44		6
2018-04-09	fasttrack	yes	no	no	no	yes	no	no	neg	43	m	35-44		1	norm
2018-04-02	community	no	no	no	yes	no	no	no	neg	25	f	25-34		1
2018-05-30	community	no	no	no	no	yes	no	no	neg	28	f	25-34		1
2018-04-20	art	no	no	no	no	no	no	yes	pos	22	f	15-24		1	norm
2018-06-18	fasttrack	no	yes	yes	yes	yes	yes	yes	pos	12	m	1-14	0	6
2018-03-20	community	no	no	yes	no	no	no	no	neg	19	m	15-24	0	1
2017-12-19	fasttrack	no	yes	yes	no	yes	no	yes	pos	41	m	35-44	0	4
2018-04-04	community	no	no	no	no	no	no	no	neg	50	m	45-54		0	norm
2018-01-30	mch	no	yes	yes	yes	yes	no	yes	neg	23	f	15-24		5	norm
2018-01-08	community	no	no	no	no	yes	no	no	neg	24	f	15-24		1	norm
2018-08-21	fasttrack	no	no	no	no	yes	no	no	neg		m		0	1
2017-08-24	opd	no	yes	yes	yes	yes	no	yes	neg	19	f	15-24		5
2018-07-09	fasttrack	no	yes	no	no	yes	no	no	pos	42	f	35-44	0	2	norm
2017-12-07	fasttrack	no	yes	no	yes	yes	yes	no	pos	39	f	35-44		4
2017-09-28	opd	no	no	no	no	no	no	no	pos		m			0
2018-06-06	community	no	no	no	no	yes	no	no	neg	31	m	25-34		1	norm
2018-05-31	fasttrack	no	yes	no	no	yes	no	no	neg	35	m	35-44		2	norm
2018-08-23	community	no	no	no	no	yes	no	no	neg	42	m	35-44		1	norm
2017-12-05	community	no	yes	no	no	yes	yes	no	neg	21	f	15-24			norm
2018-06-01	art	no	yes	no	yes	no	no	no	pos		f			2	norm
2017-09-11	community	no	no	yes	no	no	no	yes	neg	3	m	1-14		2
2018-01-19	mch	no	no	no	no	no	no	no	pos	17	f	15-24		0
2018-05-15	fasttrack	no	no	no	no	yes	yes	yes	neg	29	f	25-34		3	norm
2017-09-21	mch	no	yes	yes	no	yes	no	no	neg	24	m	15-24	0	3
2018-06-15	fasttrack	no	no	no	yes	yes	yes	yes	neg	14	m	1-14		4	norm
2018-07-12	art	no	no	yes	no	no	no	no	pos	41	f	35-44		1	norm
2018-04-18	community	no	no	no	no	yes	no	yes	neg	28	m	25-34		2	norm
2018-08-15	community	no	no	no	no	yes	no	no	pos	34	f	25-34		1	norm
2017-12-18	art	yes	no	no	yes	yes	no	yes	pos	50	m	45-54		3
2018-04-10	community	no	yes	no	no	yes	no	no	neg	44	m	35-44		2	norm
2018-04-02	community	yes	no	no	no	yes	no	no	neg	49	m	45-54		1	norm
2018-03-30	community	no	no	no	no	no	no	no	neg	21	m	15-24		0
2017-12-15	community	no	no	no	no	no	no	no	neg	43	m	35-44	0	0
2017-09-18	opd	no	yes	yes	yes	yes		yes	neg	18	m	15-24		5
2018-03-26	art	yes	no	no	yes	no	no	no	pos	45	f	45-54		1	norm
2018-04-09	art	no	yes	yes	yes	yes	no	no	neg		m			4	norm
2018-03-14	art	no	no	no	no	no	no	no	pos	32	m	25-34		0
2017-12-15	community	no	yes	yes	no	no	no	no	neg	9	f	1-14	0	2
2018-07-20	opd	no	yes	no	yes	yes	no	no	neg	12	m	1-14		3
2018-08-15	opd	no	yes	no	no	yes	no	yes	neg		m		0	3
2017-11-22	mch	no	no	no	no	no	no	no	pos	20	f	15-24		0
2018-08-14	opd	no	no	no	no	no	no	no	neg		f		0	0
2017-10-23	opd	no	yes	no	yes	yes	no	no	neg	45	m	45-54	0	3
2018-10-25	fasttrack	no	yes	no	no	yes	no	no	pos	51	m	45-54	0	2	norm
2018-08-15	community	no	no	no	no	no	no	no	neg		f			0
2017-11-14	community	no	no	no	no	no	no	no		9	f	1-14	0	0
2018-07-25	fasttrack	no	no	no	no	no	no	no	neg	30	m	25-34		0	norm
2017-12-22	community	yes	no	yes	no	no	no	no	neg	39	f	35-44		1
2018-06-08	opd	no	no	no	no	no	no	no	pos	63	f	>=55		0	norm
2018-03-30	community	no	no	no	no	yes	yes	no	neg	18	f	15-24		2	norm
2018-04-13	art	no	no	no	no	no	no	no	pos	36	m	35-44		0
2018-09-08	community	no	no	no	no	no	no	no	neg	22	m	15-24		0
2017-09-15	community	no	yes	no	no	no	no	yes		10	m	1-14		2
2018-09-07	opd	no	yes	no	no	yes	yes	yes		19	m	15-24	0	4	norm
2018-01-05	community	no	no	no	no	no	no	no	neg	30	m	25-34		0
2018-01-02	art	no	no	no	no	no	no	no	pos	32	m	25-34		0
2018-06-04	opd	no	yes	no	no	yes	yes	no	pos	45	f	45-54			norm
2018-07-24	opd	no	yes	yes	no	yes	no	no	neg	2	f	1-14		3	abn
2017-12-21	fasttrack	no	no	yes	yes	yes	no	yes	neg	24	m	15-24	0	4
2018-03-20	community	no	no	no	no	no	no	no	neg	21	m	15-24		0
2018-04-27	opd	no	yes	no	no	yes	yes	no	neg	11	f	1-14	0		abn
2017-12-19	opd	no	yes	no	yes	yes	no	no	neg	37	m	35-44		3
2018-06-07	community	no	yes	no	no	yes	no	no	neg	39	f	35-44		2	norm
2018-09-13	opd	no	yes	yes	yes	yes	yes	no	neg	20	m	15-24		5	norm
2018-04-02	community	no	no	no	no	no	no	no	neg	24	m	15-24		0	norm
2018-02-28	fasttrack	no	no	no	no	no	no	no	neg	23	f	15-24		0	norm
2018-05-17	opd	no	no	no	no	yes	no	no		48	f	45-54		1	norm
2018-04-02	community	no	no	no	no	no	no	no	neg	25	m	25-34		0
2018-02-01	community	no	no	no	no	no	no	no	neg	36	m	35-44	0	0
2017-09-07	fasttrack	no	no	yes	yes	yes	no	yes	pos	12	f	1-14	0	4
2018-03-15	community	no	yes	no	no	yes	no	no	neg	21	m	15-24		2	norm
2018-04-03	community	no	yes	no	no	no	no	no	neg	15	m	15-24		1
2018-05-16	opd	no	no	no	no	yes	no	no	neg	27	m	25-34		1	norm
2018-04-02	community	no	no	no	no	no	no	no	neg	55	m	>=55		0	norm
2018-05-10	community	no	no	no	no	no	no	no	neg	45	f	45-54		0
2018-04-30	opd	yes	yes	yes	yes	yes	yes	yes	pos		m			6	norm
2017-08-28	vct	no	no	no	yes	no	no	no	pos	25	m	25-34		1
2018-06-06	community	no	yes	no	no	no	no	no	neg	48	m	45-54		1	norm
2018-06-27	community	no	no	no	no	no	no	no	neg	22	m	15-24		0	norm
2018-09-14	fasttrack	no	no	no	no	no	no	no	neg	36	m	35-44		0	norm
2018-03-15	community	no	no	no	yes	yes	no	yes	neg	58	f	>=55		3	norm
2018-05-24	community	no	no	no	no	no	no	no	neg	19	m	15-24		0	norm
2018-01-25	fasttrack	no	yes	no	no	yes	yes	no	pos	55	m	>=55	0		norm
2018-10-17	community	no	no	no	no	no	yes	no	neg	36	m	35-44		1	norm
2018-01-23	opd	no	no	yes	no	no	no		neg	42	m	35-44	0	1	norm
2018-08-15	community	no	yes	yes	yes	yes	no	no	neg	21	m	15-24		4	norm
2018-08-31	community	no	yes	no	no	yes	no	no	neg	22	f	15-24		2	norm
2018-12-07	fasttrack	yes	no	yes	yes	no	no	no		36	m	35-44	0	2
2018-03-05	opd	no	no	yes	no	yes	yes	yes	neg	64	m	>=55		4	norm
2018-04-03	community	no	no		no	yes	yes	yes	neg	68	m	>=55		3	norm
2018-04-02	community	no	no	no	no	yes	yes	yes	neg		m		1	3	abn
2018-03-06	art	no	no	no	no	no	no	no	pos	51	f	45-54		0	norm
2018-03-20	community	no	no	no	no	no	no	no	neg	21	f	15-24		0
2017-10-05	community	no	no	no	no	yes	no	yes	neg	26	m	25-34	0	2
2018-03-30	community	no	no	no	no	no	no	no	neg	20	f	15-24		0
2018-03-26	fasttrack	yes	no	no	yes	no	no	no		10	m	1-14		1	norm
2018-01-24	community	no	yes	no	no	no	no	no	neg		f			1
2018-04-06	art	no	no	no	no	no	no	no	pos	42	f	35-44		0	norm
2018-03-26	opd	no	yes	no	yes	yes	yes	yes		30	m	25-34		5	norm
2018-08-02	fasttrack	no	no	no	no	yes	no	no	neg	38	m	35-44	0	1	norm
2017-07-24	tbclinic	yes	yes	no	yes	yes		yes	neg	28	f	25-34		4
2018-05-31	fasttrack	no	yes	yes	no	yes	no	yes	pos	41	f	35-44		4	norm
2018-04-25	community	no	yes	no	yes	yes	no	no	neg	29	f	25-34		3	norm
2018-03-14	community	no	no	no	no	no	no	no	neg	63	m	>=55		0	norm
2018-09-05	fasttrack	no	no	no	no	yes	no	no	neg	33	m	25-34		1	norm
2018-01-05	community	no	no	no	no	no	no	no		6	m	1-14		0
2018-02-19	art	no	yes	no	yes	yes	yes	yes	pos	48	m	45-54	0	5	abn
2017-12-05	community	no	no	no	no	no	no	no	neg	35	m	35-44		0	norm
2018-01-29	fasttrack	no	no	no	no	no	no	no	neg	43	f	35-44		0	norm
2018-09-10	fasttrack	no	yes	no	yes	yes	no	yes	neg	19	m	15-24	0	4	norm
2018-05-09	community	no	yes	yes	yes	yes	yes	yes	neg	18	f	15-24		6
2018-01-26	art	no	yes	no	no	yes	no	no	pos	54	f	45-54		2	norm
2018-05-12	community	no	no	yes	yes	yes	yes	yes	neg	43	m	35-44		5	norm
2018-10-29	art	no	no	no	no	yes	no	no	pos	40	f	35-44		1	norm
2018-04-05	community	no	no	no	no	yes	yes	yes	neg	51	f	45-54		3	norm
2018-08-20	community	no	no	no	no	yes	no	no	neg	18	m	15-24		1	norm
2018-05-24	community	no	yes	no	no	no	no	no	neg	0	m	1-14		1
2018-09-11	opd	no	no	no	no	no	no	no	neg		m			0	norm
2018-08-10	art	no	no	no	no	no	no	no		22	f	15-24		0
2018-06-27	community	no	no	no	no	yes	yes	no	neg	34	m	25-34		2	norm
2017-08-09	opd	no	yes	yes	no	yes	no	no	neg	45	f	45-54	0	3
2018-03-13	community	no	no	no	no	yes	no	no	neg	35	f	35-44	0	1	norm
2018-01-23	fasttrack	no	no	no	yes	yes	no	no	neg	47	f	45-54		2	norm
2018-04-24	community	no	no	no	yes	yes	no	no	neg	19	m	15-24		2	norm
2018-04-24	community	no	no	no	no	no	no	no	neg	19	m	15-24		0	norm
2018-05-12	community	no	no	no	no	yes	no	yes	neg	45	f	45-54		2	norm
2018-05-10	community	no	no	no	no	yes	yes	no	neg	46	f	45-54		2
2018-08-22	community	no	no	no	no	no	no	no	neg	31	m	25-34		0	norm
2018-08-22	community	no	no	no	no	no	no	no		25	m	25-34		0	norm
2018-01-04	art	no	yes	no	no	no	no	no	pos		m		0	1	norm
2018-06-21	art	no	no	no	yes	no	no	no	pos	53	f	45-54		1	norm
2018-10-19	fasttrack	yes	no	no	no	yes	no	no	neg		m		0	1	abn
2018-03-15	community	no	no	yes	no	no	no	no	neg	65	m	>=55		1	norm
2018-06-28	art	no	no	no	no	no	no	no	pos	40	f	35-44		0	norm
2018-05-21	fasttrack	no	yes	no	no	yes	no	no	neg		m			2	norm
2018-03-19	fasttrack	yes	no	no	no	yes	no	no	pos	17	m	15-24		1	norm
2018-08-08	opd	no	no	no	no	no	no	no	neg		f			0
2018-03-13	community	no	no	yes	no	no	no	no	neg	24	m	15-24		1	norm
2018-05-08	community	no	yes	yes	yes	yes	yes	yes	neg	30	f	25-34		6
2018-04-13	art	yes	no	no	no	no	no	yes	pos	27	f	25-34		1
2018-05-24	community	no	no	no	no	yes	no	no	neg	18	f	15-24		1	norm
2018-06-27	community	no	yes	no	no	yes	no	no	neg	32	m	25-34		2	norm
2018-11-02	art	no	yes	yes	yes	yes	yes	yes	pos	32	m	25-34	0	6	norm
2018-08-23	community	no	no	no	no	no	no	no	neg	26	m	25-34		0	norm
2018-05-29	community	no	no	no	no	no	no	no	neg	14	f	1-14		0	norm
2017-09-26	art	no	no	no	no	no	no	no	pos	31	f	25-34		0
2017-09-05	community	no	no	no	no	no	no	no		19	f	15-24		0
2018-05-24	community	no	no	no	no	no	no	no	neg		m			0
2018-04-24	community	no	no	no	yes	yes	no	no	neg	11	f	1-14		2
2018-06-07	community	no	yes	no	no	no	no	no	neg	21	m	15-24		1	norm
2018-04-23	art	yes	no	no	no	no	no	no	pos	35	m	35-44		0	norm
2018-05-09	community	no	yes	no	no	yes	no	no	pos	43	f	35-44		2
2018-07-20	opd	no	yes	yes	no	no	no	no	neg	9	m	1-14		2	norm
2018-04-03	community	no	yes	no	no	no	no	no	neg	34	m	25-34		1	norm
2018-05-10	community	no	no	yes	no	yes	no	no	neg	33	f	25-34		2
2018-04-13	community	no	no	no	no	no	no	no	neg	45	m	45-54		0	norm
2017-08-29	community	no	yes	no	no	no	no	no		10	f	1-14		1
2017-08-14	opd	no	yes	no	yes	yes	yes	yes	pos	27	m	25-34		5
2018-01-03	community	no	no	no	no	no	no	no		12	f	1-14		0
2017-12-28	opd	no	yes	yes	yes	yes	yes	yes	neg	71	m	>=55	0	6
2018-04-02	community	no	no	no	yes	no	no	yes	neg	47	m	45-54		2	norm
2018-03-22	community	no	no	no	no	no	no	no	neg	43	m	35-44		0	norm
2018-04-24	art	yes	no	no	no	no	no	no	pos	37	f	35-44		0
2018-06-05	opd	no	yes	no	no	yes	yes	yes	neg	25	m	25-34		4	norm
2018-08-27	fasttrack	no	no	no	no	no	no	no	neg		m			0	norm
2017-10-13	opd	no	yes	no	yes	yes	no	yes	neg	16	m	15-24	0	4
2017-09-28	opd	yes	yes	no	no	yes	no	yes	neg	42	f	35-44	0	3
2018-04-12	art	yes	no	yes	yes	no	yes	no	pos	30	f	25-34		3
2017-08-10	art	no	yes	no	yes	no	no	no	pos	26	f	25-34	0	2
2018-09-08	community	no	no	no	no	yes	no	no	neg	37	f	35-44		1	norm
2018-05-14	fasttrack	no	yes	no	no	yes	no	no	neg		f			2	norm
2018-08-29	community	no	yes	no	no	yes	no	no	neg		m		0	2	abn
2018-12-09	community	no	no	no	no	yes	yes	yes	pos	46	m	45-54		3	norm
2017-10-02	opd	yes	yes	no	yes	no	no	no	pos	43	f	35-44	0	2
2018-04-05	community	no	no	no	no	no	no	no	neg	29	m	25-34		0	norm
2018-07-27	opd	yes	yes	no	no	yes	no	no	pos	27	f	25-34	0	2
2018-10-08	opd	no	no	no	no	yes	no	no			f			1	norm
2017-11-07	fasttrack	no	yes	yes	yes	no	no	yes	neg	46	m	45-54	0	4
2018-08-22	community	no	no	no	no	no	no	no	neg	36	m	35-44		0	norm
2018-08-10	art	no	no	no	no	no	no	no		26	f	25-34		0
2017-09-12	community	no	no	no	no	no		no	neg	19	f	15-24	0	0
2018-05-07	community	no	no	no	no	yes	no	no	neg	25	f	25-34		1
2018-09-11	opd	no	yes	yes	no	yes	no	yes	neg		f			4	abn
2018-10-02	fasttrack	yes	no	no	no	yes	no	no	neg		m			1	abn
2018-07-04	art	no	yes	yes	yes	yes	yes	no	pos		f			5	norm
2018-03-20	community	no	no	no	no	no	no	no	neg	26	f	25-34		0	norm
2018-03-20	community	no	yes	no	no	yes	yes	no	neg	27	f	25-34			norm
2018-03-20	community	no	no	no	no	no	no	no	neg	21	f	15-24		0
2018-06-18	fasttrack	yes	yes	no	no	yes	no	no	pos	43	m	35-44	0	2	norm
2017-10-19	art	no	no	no	no	no	no	no	pos	34	m	25-34		0
2017-12-20	art	yes	yes	yes	no	yes	no	no		16	m	15-24		3
2018-03-20	community	no	no	no	no	no	no	no	neg	21	f	15-24		0
2018-03-13	community	no	no	no	no	yes	no	no	neg	20	m	15-24		1	norm
2018-06-07	community	no	yes	yes	no	yes	no	no	pos	55	f	>=55		3	norm
2018-10-17	community	no	yes	no	no	yes	no	yes	neg	32	m	25-34		3	norm
2018-08-22	community	no	no	no	no	no	no	no	neg	27	f	25-34		0	norm
2018-06-07	community	no	yes	no	no	yes	yes	no		23	m	15-24
2018-01-08	community	no	no	no	no	no	no	yes	neg		f			1
2018-07-16	fasttrack	no	no	no	no	no	no	no	neg	18	m	15-24		0	norm
2018-05-24	community	no	yes	no	no	yes	no	no	neg	26	m	25-34		2
2018-09-08	community	no	yes	no	no	no	no	no	neg	36	f	35-44		1	norm
2018-10-05	fasttrack	yes	no	no	no	no	no	no	pos		f			0
2018-03-15	community	yes	no	no	yes	yes	no	no	pos	47	f	45-54		2	norm
2018-08-22	community	no	yes	no	yes	yes	no	no	neg	25	m	25-34		3	abn
2018-07-29	art	no	no	no	no	no	no	no	pos		f			0
2018-05-07	community	no	no	no	yes	yes	no	no	neg	39	f	35-44		2
2017-10-19	fasttrack	yes	no	no	yes	no	no	no	pos	34	f	25-34		1
2018-08-14	fasttrack	no	yes	no	no	no	no	no	neg		f		0	1	norm
2018-10-08	opd	no	no	no	no	yes	no	no	neg	49	m	45-54		1	abn
2018-02-23	fasttrack	no	no	yes	no	no	yes	yes	neg	45	m	45-54		3	norm
2018-05-29	community	yes	no	no	no	no	no	no	neg	47	f	45-54		0	norm
2018-01-03	community	no	no	no	no	no	no	no		19	f	15-24		0
2018-12-03	art	no	no	no	no	no	no	no	pos	45	m	45-54	0	0
2018-04-05	community	no	no	no	no	no	no	no	neg	18	f	15-24		0
2018-11-09	art	no	no	no	no	yes	yes	yes	pos	47	f	45-54	0	3	abn
2017-09-13	opd	no	no	no	no	no		no	neg	25	f	25-34		0
2018-04-19	community	no	no	no	no	no	no	no	pos	44	f	35-44		0	norm
2018-01-29	fasttrack	no	yes	no	no	no	no	no	neg	21	f	15-24		1	norm
2018-06-07	community	no	no	no	no	no	no	no	neg		f			0
2018-04-27	art	yes	no	no	no	yes	yes	yes	pos	26	f	25-34		3	norm
2017-09-07	opd	no	yes	no	yes	yes	no	yes	neg	27	m	25-34	0	4
2018-08-23	community	no	no	no	no	no	no	no	neg	45	m	45-54		0	norm
2018-08-29	community	no	no	no	no	no	no	no	neg	26	m	25-34		0	norm
2018-11-29	art	no	no	no	no	no	no	no	pos	44	m	35-44	0	0
2018-07-04	fasttrack	no	no	no	no	yes	no	no	neg	17	f	15-24	0	1	norm
2017-10-03	mch	no	no	no	no	no	no	no	pos	24	f	15-24		0
2018-05-17	opd	no	no	no	no	no	yes	no		32	m	25-34		1	norm
2018-02-27	opd	no	no	yes	yes	yes	yes	yes	pos	32	f	25-34		5	norm
2018-07-27	fasttrack	no	yes	no	no	yes	no	no	pos		m			2	norm
2018-01-03	community	no	no	no	yes	no	no	no	neg	4	f	1-14	0	1
2018-05-10	community	no	no	no	no	yes	no	no	neg	20	m	15-24		1
2018-05-10	community	no	yes	no	no	yes	no	no	neg	10	f	1-14		2
2018-06-20	art	no	no	no	no	yes	no	no	pos		f			1
2018-03-22	community	no	no	no	no	no	no	no	neg	43	m	35-44		0	norm
2018-05-11	fasttrack	no	yes	yes	yes	yes	yes	yes	neg	58	f	>=55	0	6
2017-11-21	community	no	yes	no	no	no	no	no	neg	25	m	25-34		1
2018-05-09	fasttrack	no	yes	no	no	no	no	no	neg		m		0	1	norm
2017-10-02	community	no	yes	no	no	no	no	no	neg	16	m	15-24	0	1
2018-08-21	community	no	yes	yes	yes	yes	yes	no	neg	30	m	25-34		5	norm
2018-04-18	community	no	no	no	no	no	no	no	neg	14	f	1-14		0
2018-05-09	community	no	no	yes	no	yes	no	no	neg	48	f	45-54		2
2018-01-26	art	no	no	no	no	no	no	no	pos	54	m	45-54	0	0	abn
2018-12-03	art	no	no	no	no	no	no	no	pos	29	f	25-34	0	0
2018-05-14	art	yes	no	no	no	yes	yes	yes	pos	62	m	>=55		3	norm
2018-05-10	community	no	no	no	no	no	no	yes	neg	73	f	>=55		1
2017-10-30	art	no	no	no	no	yes	no	no	pos	43	f	35-44	0	1
2018-07-19	community	no	yes	yes	yes	no	no	no		74	m	>=55		3	norm
2017-11-22	community	no	no	no	no	no	no	no	neg	19	m	15-24		0
2018-02-27	art	no	no	no	yes	no	no	yes	pos	32	f	25-34		2	norm
2017-11-21	community	no	no	no	no	no	no	no	pos	21	f	15-24		0
2017-10-26	opd	no	yes	yes	yes	yes	yes	yes	neg	5	f	1-14	0	6
2017-10-31	vct	no	no	no	no	no	no	no	pos	28	f	25-34		0
2018-09-26	fasttrack	no	no	no	no	no	no	no	neg	24	m	15-24		0
2017-10-10	community	no	yes	yes	yes	no	yes	yes	neg	26	f	25-34	0	5
2017-10-25	community	no	yes	no	no	yes	yes	yes		41	m	35-44	0	4
2018-02-05	community	no	no	no	no	yes	no	no	neg	3	m	1-14		1
2017-08-11	fasttrack	no	yes	yes	yes	yes	yes	no	pos	35	m	35-44	0	5
2017-10-27	vct	no	yes	yes	yes	yes	yes	yes	neg	31	m	25-34		6
2018-08-28	community	no	no	no	no	yes	no	no	neg	14	f	1-14	0	1	norm
2017-10-19	opd	no	yes	yes	yes	yes	yes	yes	pos	47	f	45-54	0	6
2018-10-23	fasttrack	no	yes	no	no	yes	yes	yes		64	f	>=55	0	4	norm
2018-10-26	art	no	no	no	no	no	yes	no	pos		f			1	norm
2018-06-04	community	no	no	no	no	yes	no	no	neg		f			1
2018-04-18	community	no	no	no	no	no	no	no	neg	16	f	15-24		0	norm
2018-03-16	opd	no	no	no	yes	yes	yes	yes	neg	14	f	1-14		4	norm
2018-03-22	community	no	yes	no	no	no	no	no	neg	27	m	25-34		1
2018-06-07	community	no	no	no	no	no	no	no	neg	31	m	25-34		0	norm
2018-05-11	community	no	yes	no	no	yes	yes	no	pos	43	f	35-44			norm
2018-03-16	fasttrack	no	no	no	no	no	no	no	pos	58	m	>=55	0	0	norm
2018-09-26	fasttrack	no	no	no	no	no	no	no	neg	69	f	>=55		0	norm
2018-07-12	fasttrack	no	yes	yes	yes	yes	yes	no	neg		f			5	norm
2018-05-10	community	no	no	no	no		yes	no	pos	37	m	35-44		1
2018-03-30	community	no	no	no	no	no	no	no	neg	39	f	35-44		0
2018-05-08	community	no	yes	no	no	yes	no	no	neg	63	f	>=55		2
2018-05-09	fasttrack	no	no	no	no	yes	no	no	neg		f			1
2017-11-15	opd	yes	yes	yes	yes	yes	yes	yes	pos		f		0	6
2018-12-09	community	no	no	no	no	no	no	no	neg	29	m	25-34		0	norm
2018-08-28	community	no	yes	no	no	yes	no	no	neg		m			2	norm
2018-08-20	community	no	yes	no	no	yes	no	no	pos	42	m	35-44		2	norm
2018-01-12	art	no	no	yes	yes	yes	yes	yes	neg	60	f	>=55		5	norm
2017-10-05	fasttrack	no	no	no	yes	no	no	no	neg	51	m	45-54	0	1	norm
2018-05-10	fasttrack	no	no	no	no	yes	no	no	neg	46	f	45-54		1
2018-11-12	art	no	no	no	no	yes	no	no	pos	30	f	25-34		1
2018-06-20	fasttrack	no	no	no	yes	no	no	yes	neg	45	m	45-54		2	norm
2017-11-23	community	no	yes	yes	yes	yes	yes	yes	neg	20	f	15-24	0	6
2017-10-05	community	no	no	no	yes	no		no	neg	37	f	35-44	0	1
2018-05-29	community	no	no	no	no	no	no	no	neg	32	m	25-34		0	norm
2017-08-02	art	no	yes	yes	yes	no	no	no	pos	30	f	25-34		3
2018-02-20	fasttrack	yes	no	no	no	no	no	no	neg	24	m	15-24		0	norm
2018-08-31	community	no	yes	no	no	no	no	no	neg	34	f	25-34	0	1
2017-12-15	fasttrack	no	no	no	no	no	no	yes		19	f	15-24		1
2018-05-12	community	no	yes	no	no	no	no	no	pos	42	f	35-44		1	norm
2018-11-07	community	no	no	no	no	no	no	no	neg		f			0
2018-02-05	fasttrack	yes	yes	no	no	no	yes	yes	neg	26	f	25-34		3	norm
2017-10-02	opd	no	yes	yes	yes	yes	no	no		12	f	1-14	0	4
2018-10-29	opd	no	yes	no	yes	yes	yes	no	neg	43	m	35-44	0	4	norm
2018-03-06	art		no	no	yes	yes	no	no	pos	32	f	25-34	0	2
2018-08-29	community	no	no	no	no	no	no	no	neg	22	m	15-24		0	norm
2018-05-07	community	yes	yes	no	yes	yes	yes	yes	pos	47	f	45-54		5
2018-10-17	community	no	no	no	no	no	no	no	neg	40	m	35-44		0	norm
2018-06-12	art	yes	no	yes	yes	no	yes	no	pos	45	m	45-54		3
2017-09-27	community	no	yes	no	no	no		no	neg	55	f	>=55		1
2018-04-10	community	no	no	no	no	yes	no	no	neg	11	m	1-14		1	norm
2018-04-12	opd	no	yes	no	yes	yes	yes	no	neg	63	m	>=55	0	4	norm
2018-11-07	community	no	no	no	no	no	no	no	neg		f			0
2018-04-16	art	no	no	no	no	yes	no	yes	pos	20	f	15-24		2
2017-10-20	fasttrack	no	yes	no	yes	no	no	yes	neg	19	m	15-24		3
2018-09-11	opd	no	yes	no	no	no	no	no	pos		f			1	norm
2018-03-15	community	no	no	yes	no	yes	yes	no		21	m	15-24		3	norm
2017-07-26	tbclinic	no	yes	no	no	no	no	no	neg	22	m	15-24	0	1
2018-12-05	fasttrack	yes	yes	yes	yes	no	no	no	pos	34	m	25-34	0	3
2017-10-03	vct	no	yes	no	no	no	no	no	neg	18	m	15-24	0	1
2018-08-24	community	no	no	no	no	no	no	no	neg	58	m	>=55		0	norm
2018-08-30	community	no	yes	no	no	no	no	no	neg	18	m	15-24		1	norm
2018-07-10	art	no	no	no	yes	no	no	no	pos	34	m	25-34		1	norm
2018-05-12	community	no	yes	no	no	yes	no	no	neg	13	f	1-14		2	norm
2018-04-25	community	no	no	no	no	no	no	no	neg	22	m	15-24		0	norm
2018-03-20	community	no	no	no	no	no	no	no	neg	24	m	15-24		0	norm
2018-05-17	fasttrack	no	yes	no	no	no	no	no	neg		m			1	norm
2018-06-21	fasttrack	no	no	no	no	no	no	no	neg	41	m	35-44		0	norm
2018-04-18	community	no	no	no	no	yes	yes	no	neg	80	f	>=55		2
2018-07-20	fasttrack	yes	yes	no	no	yes	no	no	pos	35	m	35-44		2	norm
2018-03-20	community	no	no	no	no	no	no	no	neg	25	m	25-34		0
2018-04-02	community	no	no	no	yes	no	no	no	neg	40	m	35-44		1
2018-12-07	art	yes	yes	no	no	no	no	no		36	m	35-44	0	1
2018-06-06	community	no	no	no	no	no	no	no	neg	13	m	1-14		0
2018-09-04	opd	yes	yes	yes	no	yes	yes	yes	neg	80	f	>=55	0	5	norm
2018-03-13	community	no	no	no	no	yes	no	no	neg	25	f	25-34		1	norm
2018-04-02	community	no	no	no	no	no	no	no	neg	40	f	35-44		0	norm
2018-08-22	art	no	yes	yes	yes	yes	yes	yes	pos		m			6
2018-09-05	opd	no	yes	yes	yes	yes	yes	yes	neg		f			6	norm
2018-01-04	opd	no	no	no	no	yes	yes	no	neg	26	m	25-34	0	2
2018-08-29	community	no	no	no	no	no	no	no	neg	32	m	25-34		0	norm
2018-04-19	community	no	yes	no	no	yes	no	no	neg	68	m	>=55		2	norm
2018-06-21	opd	no	yes	yes	no	yes	yes	yes	neg		m		0	5	abn
2018-12-09	community	no	no	no	no	no	no	no	neg	31	f	25-34		0
2018-05-14	fasttrack	no	no	no	no	yes	no	no	neg	30	f	25-34		1	norm
2017-09-05	art	no	yes	no	yes	no	no	no	pos	41	f	35-44		2
2018-04-26	fasttrack	no	yes	yes	no	yes	no	no	neg	24	m	15-24		3	norm
2018-05-08	community	no	yes	yes	yes	yes	yes	yes	neg	20	m	15-24		6
2018-05-02	fasttrack	no	no	no	no	yes	no	no	neg	19	m	15-24		1	norm
2018-08-28	opd	no	no	no	no	yes	no	no	neg	45	m	45-54	0	1
2018-05-24	community	no	no	no	no	no	no	no	neg	25	f	25-34		0	norm
2018-05-31	community	no	no	no	no	no	no	no	neg	8	f	1-14	0	0
2018-02-13	opd	no	no	yes	no	no	no	no	pos	35	m	35-44		1	norm
2018-05-04	community	no	no	no	no	yes	yes	no	neg	82	m	>=55		2	norm
2018-04-18	community	no	no	no	no	yes	no	no	neg	50	f	45-54		1	norm
2018-01-23	fasttrack	no	yes	yes	yes	yes	no	yes	neg	27	m	25-34		5	norm
2017-12-19	fasttrack	no	no	no	no	no	no	no	neg	45	m	45-54		0
2018-03-29	community	no	no	yes	yes	no	no	no	neg	40	m	35-44		2
2017-09-06	community	no	yes	no	no	no	no	no	neg	29	f	25-34	0	1
2017-09-03	art	no	no	no	no	no	no	no	pos	36	f	35-44		0
2018-08-15	community	no	no	no	no	no	no	no	neg	20	m	15-24		0
2018-10-29	opd	no	yes	yes	yes	yes	yes	no	neg	23	m	15-24	0	5	norm
2018-04-13	community	no	no	no	no	no	no	no	neg	36	m	35-44		0	norm
2018-03-20	community	no	no	no	no	no	no	no	neg	19	m	15-24		0
2018-04-19	community	no	no	no	no	yes	no	no	neg	31	m	25-34		1	norm
2018-09-07	opd	no	yes	no	no	yes	no	no			m			2	norm
2017-11-15	community	no	no	no	no	no	no	no	neg	24	m	15-24		0
2017-11-02	community	no	yes	no	no	yes	no	no	neg	20	m	15-24	0	2
2018-02-27	art	no	no	no	yes	no	no	yes	pos	49	m	45-54		2
2018-03-14	community	no	no	no	no	no	no	no	neg	15	f	15-24		0	norm
2018-08-23	opd	no	yes	no	no	yes	no	no	neg	52	f	45-54	0	2
2018-04-17	fasttrack	no	no	no	no	yes	no	no	neg		m			1	norm
2018-04-24	community	no	no	no	no	no	no	no	neg	2	m	1-14		0
2018-12-06	art	no	no	no	no	no	no	no	pos		f		0	0
2018-05-10	community	yes	no	no	no	no	yes	no	neg	34	m	25-34		1
2018-01-23	tbclinic	yes	no	no	no	no	no	no	pos	44	m	35-44		0	norm
2017-12-21	community	no	yes	no	no	yes	no	no	neg	21	m	15-24		2
2018-12-05	opd	no	yes	no	no	yes	no	no	pos	25	m	25-34	0	2
2018-04-12	community	no	no	no	no	no	no	no	neg		m			0
2017-12-20	fasttrack	yes	yes	no	yes	no	yes	no		48	m	45-54	0	3	abn
2017-12-07	art	yes	no	no	no	no	no	no	pos	32	f	25-34		0	norm
2018-08-17	art	no	no	no	yes	no	no	no		56	m	>=55		1	norm
2018-03-07	community	no	no	no	no	yes	no	no		37	m	35-44		1	norm
2018-04-02	community	no	no	yes	no	no	no	no	neg	55	m	>=55		1
2017-09-14	vct	no	no	no	no	no		no	neg	26	m	25-34		0
2018-08-21	community	yes	yes	no	no	yes	no	no	neg		m		0	2	abn
2018-03-14	community	no	yes	no	yes	yes	yes	no	neg	24	m	15-24		4	norm
2018-08-30	community	no	no	no	no	no	no	no	neg	66	m	>=55		0	norm
2018-05-21	fasttrack	no	yes	no	no	yes	yes	no	neg		m				abn
2017-11-21	fasttrack	no	yes	yes	yes	yes	yes	yes	neg	23	m	15-24	0	6
2018-06-06	community	no	no	no	no	no	no	no	neg	82	m	>=55		0	norm
2018-04-24	community	no	no	no	no	yes	yes	yes	neg	40	f	35-44		3	norm
2018-05-31	opd	no	yes	no	no	yes	yes	no	neg	35	m	35-44			norm
2018-06-29	fasttrack	no	yes	no	no	yes	no	no	neg	19	m	15-24		2	norm
2018-05-10	community	no	yes	no	no	yes	yes	yes	neg	31	m	25-34		4
2018-11-29	opd	no	yes	no	no	yes	no	no	neg	36	m	35-44	0	2
2018-09-24	opd	no	no	yes	no	no	no	no	pos		m		0	1	norm
2017-07-24	tbclinic	yes	yes	no	no	no		no		54	m	45-54	0	1
2017-11-23	community	no	no	no	no	no	no	no	neg	19	f	15-24		0
2017-12-21	community	no	no	no	no	no	no	no		14	m	1-14		0
2018-04-18	community	no	no	no	no	yes	no	no	neg	14	m	1-14		1	norm
2018-04-10	community	no	no	no	no	no	no	no		12	m	1-14		0	norm
2018-08-31	community	no	yes	no	no	no	no	no	neg	34	f	25-34	0	1	norm
2017-09-18	community	no	no	yes	no	no	no	no	neg	61	f	>=55	0	1
2018-06-07	community	no	no	no	no	yes	no	no	neg	52	m	45-54		1	norm
2017-08-08	opd	no	yes	no	yes	yes	no	no	pos	26	f	25-34	0	3
2017-12-18	fasttrack	no	yes	no	no	yes	no	no		12	m	1-14		2
2018-12-09	community	yes	no	no	no	no	no	no	neg	21	f	15-24		0	norm
2018-10-01	opd	no	yes	no	yes	no	yes	no	neg		f			3	abn
2017-08-30	fasttrack	no	yes	yes	no	yes	no	no	neg	42	m	35-44	0	3
2018-08-28	art	no	no	yes	yes	no	yes	yes	pos		f		0	4
2017-11-10	opd	yes	yes	yes	no	no	no	no		67	f	>=55	0	2
2018-08-22	community	yes	no	no	no	no	no	no	pos	60	f	>=55		0	norm
2018-06-07	community	no	yes	no	no	yes	no	no	neg	24	m	15-24		2	norm
2018-04-16	fasttrack	no	yes	no	yes	no	no	no	neg	23	m	15-24		2	norm
2018-01-09	fasttrack	no	no	no	no	no	no	no	pos	52	m	45-54		0	abn
2017-12-11	fasttrack	no	yes	yes	yes	no	no	yes	neg	19	m	15-24		4
2018-09-11	fasttrack	no	no	no	no	yes	no	no	neg	30	m	25-34		1	norm
2017-12-01	fasttrack	no	no	no	no	no	no	no	pos	31	f	25-34		0	norm
2017-11-21	community	no	no	no	no	no	no	no	neg	25	m	25-34		0
2017-10-03	community	no	yes	no	no	no		no	neg	7	f	1-14	0	1
2017-10-05	opd	no	yes	yes	yes	yes	no	yes	neg	30	f	25-34	0	5
2017-12-07	community	no	no	yes	yes	no	no	no	neg	46	f	45-54		2
2018-05-28	opd	no	no	no	no	yes	no	no	neg		m			1	norm
2018-08-22	community	no	no	no	yes	no	no	no	neg	44	m	35-44		1	norm
2018-03-15	community	no	no	no	no	no	no	no	neg	24	m	15-24		0	norm
2018-09-03	fasttrack	no	no	no	no	yes	no	no	neg	81	m	>=55		1	abn
2018-04-19	community	no	no	no	no	yes	no	no	pos	43	m	35-44		1	norm
2017-12-06	fasttrack	no	no	no	yes	no	yes	yes	neg	31	m	25-34		3	norm
2018-05-15	art	yes	no	no	no	no	no	no	pos	55	f	>=55		0	norm
2018-05-07	community	no	no	no	no	no	no	no	neg	42	f	35-44		0
2018-05-14	fasttrack	yes	yes	no	yes	yes	yes	no	neg		m			4	abn
2018-09-11	fasttrack	no	yes	yes	no	yes	yes	yes	neg	29	m	25-34		5	norm
2018-06-13	fasttrack	yes	yes	no	no	yes	yes	no	neg	40	m	35-44			norm
2018-07-12	art	no	no	yes	no	no	no	no	pos	25	f	25-34		1	norm
2017-10-12	fasttrack	no	no	no	no	no	no	no	neg	19	f	15-24		0
2018-04-18	community	no	yes	no	yes	no	yes	no	neg	27	m	25-34		3	norm
2018-04-16	fasttrack	no	yes	yes	no	yes	no	no	neg	33	f	25-34		3	norm
2017-08-16	fasttrack	no	yes	no	yes	no	yes	yes	neg	31	m	25-34	0	4
2018-05-12	community	no	no	no	no	yes	yes	no	neg	48	f	45-54		2	norm
2017-11-16	community	no	yes	yes	yes	yes	no	yes	neg	24	f	15-24	0	5
2018-11-09	art	no	no	no	no	no	no	no	pos		f			0
2018-08-23	community	no	no	no	no	yes	no	no	neg	34	m	25-34		1	norm
2017-08-10	opd	yes	yes	yes	yes	yes	yes	yes	pos	49	f	45-54	0	6
2018-06-20	art	no	no	no	no	no	no	no	pos		f			0
2018-01-02	community	no	no	no	yes	no	no	yes	neg		m			2
2018-08-29	community	no	yes	no	no	no	no	no	neg	13	m	1-14		1	norm
2017-12-11	fasttrack	no	no	no	no	yes	yes	no	pos	22	f	15-24		2
2018-03-30	community	no	no	no	no	yes	no	no	pos	46	f	45-54		1	norm
2018-01-25	mch	no	no	no	no	no	no	no	neg	21	f	15-24		0	norm
2017-12-22	community	no	no	no	no	no	no	no		6	f	1-14		0
2018-05-24	community	no	yes	no	no	yes	no	no	neg	21	f	15-24		2	norm
2018-06-18	art	no	no	no	no	no	no	no	pos	30	f	25-34		0
2017-10-10	community	no	yes	yes	yes	yes	no	yes		59	m	>=55	0	5
2018-04-11	fasttrack	no	no	no	yes	yes	yes	yes	pos	19	f	15-24		4	norm
2018-01-19	fasttrack	no	no	no	no	yes	yes	no	pos	29	f	25-34		2	norm
2017-10-27	fasttrack	no	yes	no	yes	yes	no	yes	pos	38	m	35-44	0	4
2017-12-04	opd	no	no	no	no	yes	yes	no	neg	25	f	25-34		2	norm
2018-07-19	community	no	no	yes	no	no	no	no	neg	11	m	1-14		1
2018-08-13	fasttrack	yes	yes	no	no	no	no	no	neg		m			1	norm
2018-05-30	community	no	no	no	no	yes	no	no	neg	24	f	15-24		1	norm
2018-01-08	community	no	no	no	no	no	no	no			f			0
2018-10-22	fasttrack	no	no	no	no	yes	no	no	neg	45	m	45-54	0	1	norm
2018-07-20	fasttrack	no	no	no	yes	yes	no	yes	neg		f			3	norm
2017-12-04	fasttrack	no	no	no	no	no	no	no	neg	29	m	25-34		0	norm
2018-05-03	fasttrack	no	no	no	no	no	no	no	neg		f		0	0	norm
2018-07-13	art	no	no	no	no	no	no	no	pos	33	m	25-34		0
2018-06-27	community	no	yes	no	no	yes	yes	no	neg	22	m	15-24			norm
2018-06-08	opd	no	yes	no	no	yes	yes	no	neg	22	m	15-24			abn
2018-06-19	opd	no	yes	yes	yes	yes	no	no	pos		m		0	4	norm
2018-08-20	fasttrack	no	yes	no	yes	yes	no	yes	pos	14	f	1-14		4
2018-05-15	fasttrack	no	yes	no	yes	yes	no	no	neg		m			3	norm
2018-07-05	fasttrack	no	no	no	no	yes	no	no	neg	8	f	1-14		1	norm
2017-09-29	opd	yes	yes	yes	yes	yes	yes	yes	pos	56	f	>=55		6
2017-12-06	fasttrack	no	yes	no	no	yes	yes	yes	neg	57	m	>=55	0	4	norm
2017-09-29	art	no	yes	no	no	no	no	no	pos	26	f	25-34		1
2018-07-31	fasttrack	no	yes	no	no	yes	no	no	neg	21	m	15-24		2	norm
2018-01-08	community	no	yes	no	no	no	no	yes	pos	38	m	35-44		2	norm
2018-05-29	community	no	no	no	no	no	no	no	neg	23	f	15-24		0	norm
2018-01-08	community	no	no	no	no	no	no	no	neg	37	m	35-44		0	norm
2018-04-13	community	no	no	no	no	yes	yes	no	neg	27	m	25-34		2	norm
2018-05-30	community	no	yes	yes	no	yes	no	no	neg	41	f	35-44		3	norm
2018-04-10	art	yes	no	no	no	no	no	yes	pos	58	m	>=55		1
2017-10-12	mch	no	no	no	no	no	no	no	pos		f			0
2018-06-06	community	yes	yes	no	no	yes	no	no	pos	26	f	25-34	0	2	abn
2018-06-04	community	no	no	no	no	no	no	no	neg		m			0
2017-11-16	community	no	yes	no	no	yes	no	yes	neg	29	m	25-34	0	3
2018-04-02	community	no	yes	no	no	yes	no	no	neg	25	m	25-34		2
2018-06-06	community	no	no	no	no	yes	yes	yes	neg	47	m	45-54		3
2018-05-28	fasttrack	yes	yes	no	yes	yes	no	no	pos	41	m	35-44	0	3	norm
2018-11-19	opd	no	yes	no	no	no	no	no	neg		m		0	1
2018-04-24	community	no	yes	no	yes	yes	no	no	neg	66	f	>=55		3	norm
2018-08-28	community	no	no	no	no	no	no	no	neg	47	f	45-54		0	norm
2018-03-05	art	yes	no	no	no	no	no	no	pos	60	f	>=55		0	norm
2018-10-15	fasttrack	no	yes	no	no	no	no	no	neg		f			1	norm
2018-04-18	community	no	no	no	no	yes	no	no	neg	13	f	1-14		1	norm
2018-08-15	opd	no	no	no	no	no	no	no	neg		m		0	0
2018-09-19	fasttrack	no	yes	no	no	yes	no	no		34	f	25-34	0	2	norm
2018-08-16	opd	yes	yes	yes	yes	yes	yes	no	neg		f		0	5	abn
2017-11-16	community	no	yes	no	no	yes	yes	no	neg	32	m	25-34	0
2018-09-26	opd	no	no	no	no	yes	no	no	neg	72	m	>=55		1	norm
2018-05-09	fasttrack	no	yes	no	no	yes	no	no	neg	58	m	>=55		2
2018-05-30	community	no	no	no	no	yes	yes	no	neg	69	f	>=55		2	norm
2018-04-03	community	no	no	no	no	no	no	yes	neg	42	m	35-44		1
2018-04-25	community	no	yes	no	no	yes	yes	no	neg	27	f	25-34			norm
2018-09-21	art	no	no	no	no	no	yes	no	pos		m			1
2018-04-10	community	no	no	no	yes	yes	no	no	pos	47	m	45-54		2	norm
2017-10-19	community	no	no	no	no	no	no	no	pos	21	f	15-24		0
2018-03-21	community	no	yes	no	no	yes	no	no	neg	20	m	15-24		2	norm
2018-05-09	art	no	no	no	no	no	no	no	pos	22	f	15-24		0
2017-09-26	community	no	yes	yes	no	no	no	no	neg	12	m	1-14	0	2
2018-05-17	fasttrack	yes	no	no	no	yes	no	no	pos	47	f	45-54		1	norm
2018-05-16	fasttrack	no	yes	no	no	no	yes	no	neg	18	f	15-24		2	norm
2018-11-28	mch	no	no	no	no	no	no	no	neg	26	f	25-34	0	0
2018-06-11	fasttrack	no	yes	yes	no	yes	no	no	neg	19	f	15-24	0	3
2018-05-08	fasttrack	no	yes	yes	no	yes	yes	no	neg	47	m	45-54		4
2018-03-16	fasttrack	no	yes	yes	yes	yes	no	no	neg	20	f	15-24		4	norm
2018-03-07	community	no	yes	no	no	yes	yes	no	neg	53	f	45-54
2018-04-03	community	no	no	no	no	no	no	no	neg	5	m	1-14		0	norm
2017-08-24	fasttrack	no	no	no	yes	yes	yes	yes	neg	53	m	45-54		4
2017-09-22	fasttrack	no	yes	yes	yes	yes	yes	yes	neg	30	f	25-34	0	6
2018-06-01	opd	no	no	no	no	yes	no	no	neg	45	f	45-54		1	norm
2018-03-07	community	no	no	yes	yes	yes	yes	yes	neg	27	f	25-34		5	norm
2018-04-09	fasttrack	no	no	no	no	no	no	no	neg	21	f	15-24		0	norm
2018-03-21	community	no	no	no	no	no	no	no	neg	26	m	25-34		0	norm
2018-10-01	art	no	no	no	no	yes	yes	yes	pos	23	f	15-24	0	3	norm
2018-04-13	community	no	no	no	no	no	no	no		21	m	15-24		0	norm
2017-10-12	fasttrack	no	yes	no	no	yes	yes	no	neg	37	f	35-44	0
2018-02-08	opd	no	no	no	no	no	no	no	pos	54	f	45-54		0	norm
2018-01-19	fasttrack	no	no	yes	yes	yes	yes	yes	neg	39	m	35-44	0	5	norm
2018-04-17	fasttrack	no	no	no	no	yes	no	no	neg	25	f	25-34		1	norm
2018-09-24	art	no	no	no	no	no	no	no	pos	27	m	25-34		0	norm
2017-12-15	fasttrack	no	yes	yes	yes	yes	yes	yes	pos	63	f	>=55	0	6
2017-11-03	community	no	yes	no	no	no	no	no	neg	20	m	15-24	0	1
2018-02-07	art	no	yes	no	yes	yes	yes	no	pos	37	f	35-44	0	4	norm
2017-08-10	tbclinic	no	yes	no	no	no	no	no	neg	21	f	15-24		1
2018-07-27	art	no	no	no	no	no	no	yes	pos		m			1
2018-06-13	fasttrack	no	no	no	no	no	no	no	pos		f			0	norm
2018-02-12	opd	yes	yes	no	no	yes	no	no	pos	36	m	35-44		2	norm
2018-04-24	community	no	no	no	no	no	no	no	neg	27	m	25-34		0	norm
2018-06-05	fasttrack	no	no	no	no	yes	no	yes	neg	34	m	25-34		2	norm
2018-07-24	opd	no	yes	no	no	no	no	no	neg		f			1	norm
2017-09-18	community	no	no	no	no	no		no	neg	35	f	35-44	0	0
2018-10-15	fasttrack	no	yes	no	yes	no	no	no	pos	60	m	>=55	0	2	norm
2017-09-13	opd	yes	yes	yes	yes	yes		no	neg	33	f	25-34		4
2017-12-07	fasttrack	no	no	no	no	yes	no	no	neg	36	f	35-44		1	norm
2018-01-29	art	no	no	no	no	no	no	yes	pos	65	m	>=55		1	norm
2018-08-15	community	no	no	no	no	yes	no	no	neg	22	m	15-24		1	norm
2018-05-30	community	no	no	no	no	yes	yes	no	neg	41	f	35-44		2	norm
2018-10-26	art	no	yes	no	yes	no	yes	no	neg	76	m	>=55		3	norm
2018-08-28	community	no	no	no	no	yes	no	no	neg	49	m	45-54	0	1	norm
2017-11-09	community	no	no	no	no	no	no	no	pos	40	f	35-44		0
2018-05-07	community	no	no	no	no	yes	no	no	neg	34	f	25-34		1
2018-04-03	community	no	yes	no	no	yes	no	no	neg	4	f	1-14		2
2018-03-20	opd	no	yes	no	no	yes	yes	yes	neg	15	f	15-24	0	4
2018-04-25	community	no	yes	no	no	yes	no	no	neg	19	m	15-24		2	norm
2018-05-31	opd	no	yes	yes	yes	no	no	yes	neg		m			4
2018-08-21	community	no	no	no	no	yes	no	no	neg	25	f	25-34		1	norm
2018-06-06	community	no	no	no	no	yes	yes	no	neg	31	m	25-34		2	norm
2018-05-31	opd	no	no	no	no	yes	no	no	neg		m			1	norm
2018-04-13	community	no	no	no	no	yes	no	no	neg	21	m	15-24		1	norm
2018-04-11	opd	no	no	no	no	yes	no	no	neg	25	m	25-34		1	norm
2017-12-08	fasttrack	no	yes	yes	yes	yes	yes	yes	neg	41	m	35-44	0	6	norm
2018-07-17	fasttrack	yes	yes	no	no	yes	no	no	pos	48	f	45-54	0	2	norm
2018-07-13	fasttrack	yes	no	no	no	yes	no	no	neg	23	f	15-24	0	1	norm
2018-07-18	opd	no	yes	no	no	no	no	no	neg	21	m	15-24		1	norm
2018-01-04	art	no	yes	yes	yes	no	yes	yes	pos	37	f	35-44		5	norm
2017-12-14	community	no	yes	no	yes	yes	yes	yes	neg	65	f	>=55	0	5
2018-03-13	community	no	no	no	no	no	yes	yes	neg	28	f	25-34		2	norm
2018-06-07	community	yes	no	no	no	no	no	no	neg	37	m	35-44		0	norm
2018-03-23	community	no	no	no	no	yes	yes	no	neg	34	m	25-34		2	norm
2018-08-20	community	no	no	no	no	no	no	no	neg	46	f	45-54		0	norm
2017-10-12	opd	no	yes	yes	yes	yes	no	yes	pos	11	m	1-14	0	5
2018-09-21	fasttrack	no	yes	no	no	yes	no	no	neg		m			2	norm
2018-01-26	fasttrack	no	no	no	no	no	no	no	neg	27	m	25-34		0	norm
2018-08-20	community	no	no	no	no	yes	no	no	pos	47	f	45-54		1	norm
2018-04-02	community	no	no	no	yes	yes	yes	yes	neg	50	f	45-54		4	norm
2018-07-30	opd	no	no	no	no	yes	yes	yes	neg	25	m	25-34		3	norm
2018-05-10	community	no	no	no	no	yes	no	no	neg	27	m	25-34		1
2018-06-07	community	no	no	no	no	yes	no	no	neg	16	f	15-24		1	norm
2018-08-20	art	no	yes	no	no	no	no	no	pos	56	f	>=55	0	1
2018-10-12	opd	no	yes	yes	yes	yes	yes	yes	pos		m		0	6	norm
2018-04-24	community	no	no	no	no	yes	no	no	neg	49	m	45-54		1	norm
2018-08-20	community	no	yes	no	yes	yes	no	no	neg	31	m	25-34		3	norm
2018-07-10	fasttrack	no	yes	yes	no	yes	no	no	neg		f			3
2018-11-07	art	no	yes	no	no	yes	no	no	pos	33	m	25-34		2	norm
2018-05-11	community	no	no	no	yes	yes	no	no	neg	61	m	>=55		2
2018-01-04	opd	no	yes	yes	yes	yes	no	yes	neg		m		0	5	norm
2018-08-28	community	no	yes	no	no	yes	no	no		23	f	15-24		2	norm
2017-09-05	community	no	yes	yes	yes	no	yes	yes	neg	22	m	15-24	0	5
2017-09-06	opd	no	yes	yes	yes	no	no	yes	pos	30	f	25-34		4
2018-11-15	opd	no	yes	no	no	yes	no	no	neg		m			2
2018-08-30	fasttrack	yes	yes	no	no	yes	yes	no	pos	40	f	35-44	0		norm
2018-04-03	community	no	no	no	no	no	no	no	neg	20	m	15-24		0	norm
2018-04-30	fasttrack	no	no	no	no	yes	no	no	neg	18	m	15-24		1	norm
2017-12-01	fasttrack	no	yes	no	yes	yes	no	no	pos	52	f	45-54		3	norm
2018-04-12	community	no	no	no	no	no	no	yes	neg		m			1
2017-09-14	community	no	yes	no	no	no		no	neg	38	f	35-44	0	1
2018-05-30	community	no	yes	no	no	yes	no	no	neg	24	f	15-24		2	norm
2018-08-28	community	yes	yes	no	no	yes	no	no	pos	38	m	35-44		2	norm
2018-09-24	fasttrack	no	yes	no	no	no	no	no	pos		m			1
2018-08-27	opd	no	yes	no	yes	yes	no	no	pos		m		0	3	norm
2017-11-29	fasttrack	no	yes	yes	yes	yes	yes	yes	neg	36	m	35-44		6
2018-04-12	community	no	no	no	no	no	no	no	neg		m			0
2018-05-11	community	no	yes	no	no	yes	yes	no	neg	7	m	1-14			norm
2018-05-30	community	no	yes	no	no	yes	yes	no	neg	19	m	15-24			norm
2018-05-10	art	no	no	no	no	no	no	no	pos	38	f	35-44		0	norm
2018-07-12	fasttrack	yes	yes	no	yes	yes	yes	no	pos	41	m	35-44	0	4
2018-08-28	community	no	yes	no	no	yes	no	no	neg	32	f	25-34		2	norm
2018-05-16	opd	yes	no	no	no	no	no	no	pos	34	m	25-34		0	norm
2018-05-10	community	no	no	no	yes	yes	yes	no	neg	25	m	25-34		3
2017-11-22	community	no	no	no	no	no	no	no	neg	32	m	25-34		0
2018-08-14	opd	no	no	no	yes	yes	no	no		50	f	45-54	0	2	norm
2017-12-15	opd	no	no	yes	yes	yes	yes	yes		47	f	45-54		5
2018-09-07	fasttrack	yes	yes	no	yes	yes	yes	no	neg		m			4	norm
2017-09-22	community	no	yes	no	yes	yes	no	no	neg	22	f	15-24	0	3
2018-04-16	art	yes	no	no	yes	yes	yes	yes	pos	55	m	>=55		4	norm
2018-03-16	opd	no	yes	no	no	yes	no	no	neg	70	f	>=55		2	norm
2017-12-11	fasttrack	no	no	yes	no	yes	yes	yes	neg	41	m	35-44		4
2018-04-02	community	no	yes	no	no	no	yes	no	neg		m		0	2	abn
2018-05-09	community	no	no	no	no	yes	no	yes	neg		m			2
2017-09-11	fasttrack	no	no	no	no	yes	no	yes	neg	28	f	25-34		2
2018-05-11	community	no	no	no	no	no	no	no	neg	57	f	>=55		0	norm
2018-04-17	fasttrack	no	no	no	no	no	no	no	pos	34	f	25-34		0	norm
2018-05-31	art	no	no	no	no	yes	no	no	pos	30	m	25-34		1	norm
2018-04-19	community	no	yes	no	no	no	no	no	neg	7	f	1-14		1	norm
2018-08-23	community	no	no	no	no	yes	no	no	neg	24	m	15-24		1	norm
2018-01-09	opd	no	yes	no	yes	no	yes	no	neg	30	f	25-34		3	norm
2017-10-02	community	no	yes	no	no	no	no	no	neg	28	f	25-34	0	1
2018-03-07	community	no	yes	yes	yes	yes	no	no	neg	32	f	25-34		4	norm
2018-06-05	art	no	no	no	no	no	no	no	pos	29	f	25-34		0
2018-04-19	community	no	no	no	yes	yes	yes	yes	neg	48	m	45-54		4	norm
2018-11-05	art	no	no	no	no	no	no	no	pos		f			0
2018-04-10	community	no	no	no	no	no	no	no	neg	35	m	35-44		0	norm
2018-10-14	opd	no	yes	no	no	yes	yes	no	pos	32	f	25-34	0		norm
2018-04-12	community	no	no	no	no	no	no	no	neg	9	f	1-14		0	norm
2018-01-24	fasttrack	no	no	yes	no	no	yes	no	neg	25	f	25-34		2	norm
2018-11-15	fasttrack	yes	yes	yes	yes	yes	yes	yes	neg	24	m	15-24	0	6
2017-08-18	opd	no	yes	yes	no	yes	yes	yes	neg	32	m	25-34	0	5
2018-08-23	community	yes	no	no	no	yes	no	no	pos	54	m	45-54		1	norm
2018-05-10	community	no	yes	no	no	yes	no	no	neg	54	f	45-54		2
2017-12-08	fasttrack	no	yes	yes	no	no	yes	no	neg	62	f	>=55		3	norm
2017-10-26	opd	no	yes	no	no	no	no	no	neg	67	m	>=55	0	1
2018-06-12	art	no	no	no	no	no	no	no	pos	30	f	25-34		0
2018-06-07	community	no	yes	no	yes	yes	no	no	pos	50	f	45-54		3	norm
2017-09-27	opd	no	yes	yes	yes	yes	no	yes	neg	45	m	45-54	0	5
2018-02-23	community	no	yes	no	no	yes	no	yes	neg	34	m	25-34		3	norm
2018-04-24	fasttrack	no	yes	yes	yes	yes	yes	no	neg	25	m	25-34	0	5	abn
2018-05-24	community	no	no	no	no	yes	no	no	neg	56	f	>=55		1	norm
2018-08-13	opd	no	no	no	no	no	no	no	neg		f		0	0
2017-11-29	community	no	no	no	no	no	no	no		22	m	15-24	0	0
2018-01-05	community	no	no	no	no	no	no	no	neg	7	m	1-14		0
2018-09-20	community	no	no	no	no	no	no	no	neg	58	m	>=55		0	norm
2018-04-18	community	no	no	no	no	no	no	no	neg	32	m	25-34		0	norm
2018-05-09	community	no	yes	no	no	yes	no	no	neg	45	f	45-54		2
2018-10-22	opd	no	no	no	no	no	no	no	neg	27	f	25-34	0	0	norm
2018-08-24	community	no	no	no	no	yes	no	no	neg	42	f	35-44		1	norm
2018-06-14	art	no	no	no	no	no	yes	no	pos	34	f	25-34		1
2017-12-19	community	no	no	no	no	no	no	no	neg	23	f	15-24		0
2018-04-18	community	no	no	no	no	no	no	no	neg	15	f	15-24		0
2018-01-16	fasttrack	yes	yes	no	no	no	no	yes	pos	41	m	35-44		2	norm
2018-09-04	fasttrack	no	no	no	no	yes	no	no	neg	14	m	1-14		1	norm
2018-08-15	community	no	no	no	no	yes	no	no	neg	31	f	25-34		1	norm
2017-12-11	fasttrack	no	no	yes	no	yes	yes	yes	neg	23	f	15-24		4	norm
2017-11-30	art	yes	no	no	no	yes	no	no	pos		m		0	1	abn
2017-10-25	fasttrack	yes	no	no	no	no	yes	yes	neg	70	m	>=55	0	2
2018-04-18	community	no	no	no	no	no	no	no	pos	11	m	1-14		0	norm
2018-03-30	community	no	no	no	yes	yes	yes	no	neg	14	f	1-14		3
2018-05-24	community	no	no	no	no	no	no	no	neg	16	m	15-24		0	norm
2018-04-25	opd	no	yes	yes	no	yes	yes	no	pos	41	f	35-44	0	4	norm
2018-03-21	community	no	no	no	no	no	no	no	neg	21	m	15-24		0
2018-03-14	community	no	no	no	yes	yes	yes	no	pos	30	f	25-34		3	norm
2018-06-07	community	no	yes	no	yes	yes	yes	no	neg	24	m	15-24		4	norm
2018-01-08	community	no	yes	no	no	no	no	no	neg	18	f	15-24		1	norm
2018-08-29	community	no	no	no	no	yes	no	no	neg	55	m	>=55		1	norm
2018-03-30	community	no	no	no	yes	no	no	no	neg	22	f	15-24		1
2018-01-24	community	no	no	no	no	no	no	no	neg	22	m	15-24		0
2018-07-12	fasttrack	no	no	no	no	yes	no	no	neg	22	m	15-24		1	norm
2017-08-28	opd	no	yes	no	no	yes	no	no	neg	39	f	35-44	0	2
2018-05-12	community	no	yes	no	yes	no	no	no	neg	20	m	15-24		2	norm
2018-07-31	opd	yes	yes	yes	no	yes	no	yes	neg	38	m	35-44		4	abn
2018-12-31	fasttrack	no	yes	yes	yes	yes	yes	yes	neg	33	f	25-34		6
2018-08-13	art	no	no	no	no	no	no	no		26	f	25-34		0
2018-08-10	opd	yes	no	no	no	no	no	no	neg		f		0	0
2017-11-15	fasttrack	no	no	yes	yes	no	yes	yes	neg	25	m	25-34	0	4
2018-03-22	art	no	no	no	no	no	no	no	pos	26	m	25-34		0	norm
2018-10-29	fasttrack	no	no	no	no	no	no	no	neg		f			0	norm
2018-02-15	opd	no	no	no	no	yes	no	no	neg	28	m	25-34		1	norm
2018-04-27	opd	no	yes	no	yes	yes	yes	no	neg		m			4	norm
2017-12-05	community	no	yes	yes	yes	yes	yes	yes	neg	18	f	15-24		6
2018-08-22	community	no	yes	no	no	yes	no	no	neg	45	f	45-54		2	norm
2018-09-11	fasttrack	no	no	no	yes	yes	no	no	pos	23	f	15-24		2	norm
2017-07-26	tbclinic	no	yes	no	no	no	no	no	neg	19	f	15-24	0	1
2018-03-14	community	no	no	no	no	yes	no	no	pos	43	f	35-44		1	norm
2018-04-27	opd	no	no	no	no	yes	yes	no	pos	23	f	15-24		2	norm
2018-05-17	art	no	yes	yes	no	yes	no	no	pos	58	m	>=55		3	norm
2017-12-21	community	no	yes	yes	no	yes	no	yes	neg	21	m	15-24		4
2018-03-30	community	no	no	no	yes	no	no	no	neg	41	f	35-44		1
2018-04-13	community	no	yes	yes	yes	yes	yes	yes	pos	6	m	1-14		6	norm
2017-11-22	community	no	no	no	no	no	no	no	neg	2	m	1-14		0
2017-12-19	community	no	no	no	no	yes	no	no	neg	28	f	25-34		1
2018-08-31	community	no	yes	no	no	no	no	no	neg	38	m	35-44	0	1	norm
2018-08-29	community	no	no	no	no	yes	no	no	pos	36	m	35-44		1	norm
2018-05-07	community	no	yes	no	no	yes	yes	no	neg		m
2018-08-24	art	no	yes	no	no	no	no	no	pos		f		0	1
2018-04-24	community	no	no	no	no	no	no	no	neg	21	f	15-24		0	norm
2018-01-15	fasttrack	no	no	no	no	yes	no	no	neg	24	f	15-24		1	norm
2017-09-04	fasttrack	no	yes	yes	yes	no	no	no	pos	48	f	45-54	0	3
2018-07-18	opd	no	no	no	no	yes	no	no	neg	22	f	15-24		1	norm
2018-04-05	community	no	yes	yes	no	yes	no	no	neg	2	f	1-14		3	norm
2018-09-17	fasttrack	no	yes	no	no	yes	yes	no	neg	20	m	15-24	0		abn
2018-05-24	community	no	yes	no	no	yes	no	no		14	f	1-14		2	norm
2018-09-10	opd	yes	yes	yes	yes	yes	no	no	pos	31	m	25-34	0	4	norm
2018-08-28	opd	no	yes	no	no	yes	no	no	neg	25	f	25-34		2	norm
2018-09-08	community	no	no	no	no	no	no	no	neg	53	m	45-54		0
2018-05-09	community	no	yes	no	no	no	no	no	neg	32	m	25-34	0	1
2018-01-03	community	no	no	no	yes	no	no	no	neg	40	f	35-44	1	1
2018-04-18	community	no	no	no	no	no	no	no	pos	46	m	45-54		0
2017-09-12		no	yes	yes	yes	yes		yes	neg	36	m	35-44	0	5
2017-09-12	fasttrack	no	yes	yes	no	yes		yes	neg	19	m	15-24	0	4
2018-07-10	fasttrack	yes	no	no	no	no	no	no	pos	37	m	35-44		0	norm
2018-08-15	opd	no	no	no	no	no	no	no	neg		m		0	0
2018-05-12	community	no	yes	yes	yes	yes	yes	yes	neg	25	f	25-34		6	norm
2017-09-20	community	no	no	no	no	no		no	neg	59	m	>=55	0	0
2018-01-08	opd	no	no	no	yes	no	no	no	neg	31	m	25-34		1	norm
2018-06-25	opd	yes	no	yes	no	no	no	no	pos		f			1	norm
2018-05-24	community	no	yes	no	no	yes	yes	no	pos	62	f	>=55			norm
2018-10-30	fasttrack	no	yes	no	no	no	no	no	pos	60	m	>=55	0	1	norm
2018-11-22	art	no	no	no	no	no	no	no	pos	30	m	25-34		0
2018-01-23	fasttrack	no	no	yes	no	yes	no	no	pos	45	m	45-54		2	norm
2018-12-09	community	no	no	no	no	yes	yes	no	neg	30	m	25-34		2	norm
2018-04-10	community	no	no	no	no	no	no	no	neg	52	m	45-54		0	norm
2017-12-12	community	no	no		no	yes	no	no	neg	60	f	>=55		1
2018-04-12	community	no	no	no	yes	no	no	no	neg	32	m	25-34		1	norm
2017-10-27	opd	no	no	no	yes	yes	yes	no	neg	25	f	25-34	0	3
2018-07-27	fasttrack	no	no	no	no	no	no	no	neg	26	f	25-34		0	norm
2018-12-10	fasttrack	no	yes	yes	yes	yes	yes	yes	neg		f		0	6
2018-07-19	art	no	yes	no	no	no	no	no	pos	34	m	25-34		1
2018-06-27	community	no	no	no	no	no	no	no		49	f	45-54		0	norm
2018-02-21	fasttrack	no	no	no	no	yes	no	no	neg	41	f	35-44		1	norm
2018-04-10	community	no	no	no	no	no	no	no	neg	32	f	25-34		0	norm
2018-04-18	community	no	no	no	no	no	no	no	neg	13	f	1-14		0
2018-08-03	opd	no	no	no	no	yes	no	no	neg		m			1	norm
2018-05-11	community	no	no	no	no	no	yes	yes	neg	49	f	45-54		2	norm
2017-12-11	art	no	no	no	yes	yes	yes	yes	pos	42	f	35-44	0	4	abn
2018-04-24	community	no	yes	no	yes	yes	no	no	neg	0	m	1-14		3
2017-08-25	community	no	yes	no	no	no	yes	no	neg	36	f	35-44	0	2
2018-06-01	fasttrack	no	no	no	no	no	no	no	neg		f			0	norm
2018-05-07	fasttrack	no	yes	yes	no	yes	no	yes	neg	23	m	15-24		4
2018-05-07	community	no	yes	no	yes	yes	yes	no	neg	22	m	15-24		4
2018-05-03	opd	no	no	no	yes	yes	no	no	neg		m			2	norm
2018-12-24	fasttrack	no	yes	no	no	yes	yes	no	neg		m		0
2018-06-06	community	no	no	no	no	yes	no	no		27	m	25-34		1	norm
2017-09-21	community	no	yes	no	no	yes		yes	neg	56	f	>=55	0	3
2017-11-29	community	no	yes	no	yes	yes	yes	no	neg	17	f	15-24		4	norm
2018-05-11	fasttrack	no	no	no	no	yes	no	no	neg	27	f	25-34		1	norm
2018-02-19	fasttrack	no	no	no	yes	yes	yes	yes	neg	24	f	15-24	0	4	norm
2017-09-18	mch	no	no	no	no	no		no	pos	27	f	25-34		0
2018-02-12	fasttrack	no	no	no	no	yes	no	no	pos	43	f	35-44		1	norm
2017-11-15	art	no	no	no	no	no	no	no	pos	34	m	25-34		0
2018-05-24	community	no	yes	no	no	yes	no	no	neg	65	f	>=55		2	norm
2018-04-24	community	no	no	no	yes	yes	no	no	neg	27	f	25-34		2	norm
2018-06-25	art	no	no	no	yes	no	no	no	pos	21	f	15-24		1	norm
2018-03-20	community	no	no	no	no	no	yes	no	neg	25	f	25-34		1	norm
2018-03-06	community	no	no	no	no	no	yes	no	neg	36	f	35-44		1	norm
2018-05-29	community	no	yes	no	no	yes	no	no	neg	57	f	>=55		2	norm
2018-02-06	art	no	no	yes	yes	no	no	yes	pos	42	m	35-44		3	norm
2018-08-28	opd	no	no	no	no	no	no	no	neg	22	f	15-24	0	0
2017-09-11	community	no	no	no	no	no	no	no	pos	60	f	>=55		0
2018-05-10	community	yes	yes	no	no	yes	yes	no	neg	69	m	>=55
2018-04-24	community	no	yes	no	no	yes	no	no	neg	5	m	1-14		2	norm
2017-07-25	art	yes	yes	no	yes	no	yes	no	pos	36	f	35-44		3
2018-04-18	community	no	no	no	no	no	no	no	neg	14	f	1-14		0
2018-04-04	opd	yes	yes	yes	yes	yes	yes	yes	pos	33	m	25-34	0	6	norm
2018-10-08	fasttrack	no	yes	no	no	yes	no	no	neg		m			2	norm
2018-05-10	community	no	no	no	no	yes	no	no	neg	53	f	45-54		1
2018-03-23	community	no	no	no	no	yes	no	no	neg	24	m	15-24		1	norm
2018-07-19	community	no	no	no	yes	yes	no	no	neg	31	f	25-34		2	norm
2018-08-21	community	no	yes	no	no	no	no	no	neg	64	m	>=55		1	norm
2018-04-03	community	no	yes	yes	yes	yes	yes	no	neg	1	m	1-14		5
2017-11-01	fasttrack	no	yes	yes	yes	yes	yes	yes	neg	49	m	45-54		6
2018-02-09	tbclinic	yes	no	no	no	no	no	no	pos	34	f	25-34		0	norm
2018-08-14	opd	no	yes	no	no	yes	no	no	neg	32	m	25-34	0	2	norm
2018-09-25	fasttrack	no	yes	no	no	yes	no	no	neg	27	m	25-34		2	norm
2018-08-22	community	no	yes	no	no	yes	no	no	neg	28	m	25-34		2	norm
2018-07-31	opd	no	yes	yes	no	no	no	no	neg	58	f	>=55	0	2	norm
2018-08-23	community	no	no	no	no	yes	no	no	neg	32	m	25-34		1	norm
2018-04-25	community	no	no	no	no	no	no	no	neg	30	f	25-34		0	norm
2017-12-04	fasttrack	no	yes	yes	no	no	no	no	neg	13	f	1-14		2	norm
2018-03-22	art	no	no	no	no	no	yes	no	pos		m			1	norm
2018-10-25	fasttrack	no	yes	yes	yes	yes	yes	no	neg	49	f	45-54		5	norm
2018-08-23	community	yes	no	no	no	no	no	no	neg	53	m	45-54		0	norm
2018-04-24	community	no	yes	no	no	no	no	no	neg	5	m	1-14		1	norm
2017-11-15	fasttrack	no	yes	no	yes	no	yes	yes	neg	16	f	15-24	0	4
2018-08-31	community	no	no	no	no	yes	no	no	neg	37	m	35-44		1	norm
2018-05-22	fasttrack	no	no	no	yes	yes	yes	yes	neg	65	m	>=55		4	norm
2018-10-30	art	no	no	no	no	yes	no	yes	pos	31	m	25-34		2
2018-02-08	art	no	no	no	no	no	no	no	pos	17	f	15-24		0
2018-01-16	fasttrack	no	yes	yes	yes	no	no	no	neg	44	m	35-44	0	3	norm
2018-08-24	community	no	no	no	no	no	no	no	neg	21	m	15-24		0
2018-05-09	fasttrack	no	no	no	no	yes	no	no		36	m	35-44		1
2018-08-15	community	no	yes	no	no	no	no	no	neg	18	f	15-24		1	norm
2018-09-07	fasttrack	no	no	no	no	yes	yes	no	neg		f		0	2	abn
2018-09-11	fasttrack	no	no	no	no	yes	no	no	pos	31	m	25-34		1	norm
2018-06-29	opd	no	no	no	no	no	no	no	neg		m			0	norm
2017-08-14	community	no	no	no	no	no	no	no	pos	47	m	45-54		0
2018-04-25	community	no	no	no	no	yes	no	no	neg	18	m	15-24		1	norm
2017-08-25	opd	no	yes	no	yes	yes	no	yes	neg	59	f	>=55	0	4
2018-07-30	opd	no	no	no	no	yes	no	no			m			1	norm
2018-04-19	community	no	no	yes	yes	no	no	no	neg	61	f	>=55		2	norm
2017-09-14	community	no	yes	no	yes	no		no	pos	34	f	25-34	0	2
2018-06-01	opd	no	no	no	no	yes	no	no	neg	22	f	15-24		1	norm
2017-11-22	opd	yes	yes	no	yes	no	yes	yes			f		0	4
2017-12-05	community	no	yes	yes	no	yes	yes	yes	neg	44	f	35-44		5
2018-05-29	community	no	no	no	no	no	no	no	neg	20	m	15-24		0	norm
2018-03-30	community	no	yes	no	no	yes	yes	no		13	f	1-14
2018-02-02	opd	no	no	no	no	no	no	no		24	m	15-24		0	abn
2017-12-05	community	no	yes	no	yes	yes	yes	yes	neg	21	f	15-24		5	norm
2017-11-21	community	no	no	no	no	no	no	no	neg	33	f	25-34		0
2018-02-21	art	yes	no	no	no	no	no	yes	pos	54	f	45-54		1	abn
2017-08-08	opd	yes	yes	yes	no	yes	no	no	neg	24	m	15-24	0	3
2018-03-20	opd	no	no	no	no	yes	yes	no			m			2
2018-04-11	opd	yes	yes	yes	no	yes	no	no	neg		f			3	norm
2017-12-19	community	no	yes		yes	yes	no	yes	neg	42	f	35-44		4
2018-01-08	community	no	no	no	no	no	no	no	neg	18	m	15-24		0	norm
2018-01-04	opd	yes	yes	no	no	no	yes	yes	pos	57	f	>=55	0	3	abn
2018-05-23	fasttrack	no	no	no	no	yes	no	no		17	m	15-24		1	norm
2017-10-25	community	no	no	no	no	no	no	yes		38	m	35-44		1
2018-05-16	art	no	no	no	no	no	no	no	pos	6	f	1-14		0	norm
2018-08-30	community	no	no	no	no	yes	no	no	neg	37	f	35-44		1	norm
2018-04-25	community	no	no	no	no	yes	no	no	neg	17	f	15-24		1	norm
2018-03-20	community	no	no	no	no	no	no	no	neg	18	f	15-24		0
2017-11-03	fasttrack	yes	yes	yes	no	yes	yes	no	pos		m		0	4
2017-11-20	fasttrack	no	yes	yes	yes	yes	yes	yes		34	m	25-34	0	6
2018-03-29	community	no	no	no	no	no	no	no	neg	39	m	35-44		0	norm
2018-07-19	community	no	yes	no	no	no	no	no	neg	20	f	15-24		1
2018-04-16	art	yes	yes	no	yes	yes	no	no	neg	39	m	35-44	0	3	abn
2018-06-14	community	no	no	yes	yes	yes	yes	yes	neg		f			5	norm
2018-04-03	community	no	no			no	no	no	neg	12	f	1-14		0	norm
2017-12-21	community	no	no	no	yes	yes	no	no	neg	48	m	45-54		2
2018-02-17	art	no	no	no	no	no	no	no	pos	44	f	35-44		0
2018-03-20	community	no	no	no	no	no	no	no	neg	18	f	15-24		0
2017-08-18	opd	no	yes	yes	yes	yes	no	yes	neg	52	f	45-54	0	5
2017-11-02	community	no	yes	no	no	no	no	no	neg	17	f	15-24		1
2017-12-01	fasttrack	no	yes	no	yes	yes	yes	yes		75	f	>=55	0	5	norm
2017-12-11	fasttrack	no	no	no	yes	no	yes	yes	neg	25	f	25-34		3	norm
2018-05-11	community	yes	no	no	no	yes	no	no	neg	40	m	35-44		1	norm
2018-07-18	community	no	no	no	no	no	no	no	neg		f			0
2017-09-22	vct	yes	yes	yes	yes	no	no	no	pos	43	m	35-44	0	3
2017-11-09	mch	no	no	no	no	no	no	no	pos	39	m	35-44		0
2018-01-30	opd	no	yes	yes	yes	yes	no	no	pos	34	m	25-34	0	4	norm
2018-02-16	fasttrack	no	no	no	no	no	no	no	pos	34	m	25-34		0	norm
2018-03-20	community	no	no	no	no	no	no	no	neg	19	m	15-24		0
2018-04-12	community	no	no	no	no	no	no	no	neg	38	m	35-44		0	norm
2018-01-26	fasttrack	no	no	no	no	no	no	no	pos	39	m	35-44		0	norm
2018-03-07	community	no	yes	no	no	no	no	no	neg	25	m	25-34		1	norm
2018-03-29	community	no	no	no	no	no	no	no	neg	40	m	35-44		0	norm
2018-07-09	opd	no	no	no	no	yes	yes	yes	neg	58	m	>=55		3	norm
2018-04-11	opd		yes	yes	no	no	yes	no	neg	16	m	15-24		3	norm
2018-01-15	art	yes	yes	no	no	yes	no	no	pos	59	m	>=55	0	2	norm
2017-09-18	vct	no	yes	no	yes	no		yes	pos	40	f	35-44	0	3
2018-05-14	opd	yes	yes	no	yes	yes	yes	no	pos	50	m	45-54	0	4	abn
2018-08-17	art	no	no	no	yes	no	no	no		47	f	45-54		1	norm
2018-07-18	fasttrack	no	yes	no	yes	yes	no	no	neg	50	f	45-54		3	norm
2017-11-16	community	no	yes	no	no	no	no	yes	neg	25	m	25-34		2
2018-04-18	community	no	no	no	no	no	no	no	neg	48	f	45-54		0	norm
2018-05-11	fasttrack	yes	yes	no	no	yes	yes	no	neg	69	f	>=55			norm
2018-03-21	community	no	no	no	no	no	no	no	neg	21	m	15-24		0
2018-06-15	tbclinic	yes	no	no	no	no	no	no	neg		m			0	abn
2018-04-18	community	yes	no	no	no	no	no	no	pos	43	f	35-44		0	norm
2018-06-06	community	no	no	no	no	no	no	no	neg	34	m	25-34		0	norm
2017-11-15	community	no	yes	no	yes	yes	no	no	neg	26	f	25-34	0	3
2018-04-06	fasttrack	no	no	no	no	no	no	no	neg	41	m	35-44		0	norm
2018-08-07	opd	no	yes	no	no	yes	yes	yes		32	m	25-34	0	4	norm
2017-12-05	community	no	yes	no	no	yes	no	no	neg	18	f	15-24		2	norm
2018-08-28	community	no	no	no	no	no	no	no	neg	25	m	25-34		0
2018-09-08	community	no	no	no	no	no	no	no	neg	21	m	15-24		0
2017-10-17	vct	no	yes	yes	yes	no	yes	yes		39	m	35-44	0	5
2018-05-30	community	no	yes	no	yes	yes	no	no	neg	70	f	>=55		3	norm
2018-10-10	opd	no	yes	no	yes	no	no	no	neg		f			2
2018-10-08	fasttrack	no	yes	no	no	yes	yes	no	neg	25	m	25-34			norm
2018-02-05	opd	no	yes	no	no	yes	no	yes	neg	24	f	15-24		3	norm
2018-11-19	fasttrack	no	no	no	no	no	no	no	neg		m			0
2018-08-27	community	no	no	no	no	yes	no	no	neg	33	f	25-34		1	norm
2018-02-09	opd	no	yes	no	yes	yes	yes	no	pos	38	f	35-44	0	4	norm
2018-03-30	community	no	no	no	no	no	no	no	neg	25	m	25-34		0	norm
2018-03-20	art	no	no	no	no	no	no	no	pos	33	f	25-34		0
2018-05-07	fasttrack	no	yes	no	no	yes	no	no	neg		f			2
2018-04-10	community	no	no	no	no	yes	yes	no	pos	50	f	45-54		2	norm
2018-08-30	community	no	no	no	no	yes	no	no	neg	34	f	25-34		1	norm
2018-05-11	community	no	no	no	no	no	no	no		21	m	15-24		0
2017-11-23	community	no	no	no	no	no	no	no	neg	30	m	25-34		0
2018-10-08	opd	yes	yes	yes	no	yes	yes	no	pos		f			4	norm
2018-08-23	community	no	no	no	no	yes	no	no	neg	40	m	35-44		1	norm
2018-02-07	fasttrack	no	no	no	no	no	no	no	neg	82	f	>=55		0	norm
2018-08-24	opd	no	yes	no	no	yes	no	no	neg		f		0	2	norm
2018-01-16	fasttrack	no	no	no	no	no	no	no	neg	40	f	35-44		0	norm
2018-08-28	community	no	yes	no	no	yes	no	no	neg	40	f	35-44	0	2	norm
2017-09-21	community	no	yes	yes	no	yes		yes	neg	9	m	1-14	0	4
2018-03-20	community	no	no	no	no	no	no	no	neg	22	m	15-24		0
2017-12-26	art	no	no	no	yes	no	yes	yes		53	m	45-54	0	3
2018-05-10	fasttrack	no	no	no	no	yes	no	no	neg	42	m	35-44		1
2018-08-24	community	no	yes	no	no	yes	no	no	neg	39	f	35-44		2	norm
2017-08-31	opd	no	yes	no	no	no	no	no	neg	40	m	35-44	0	1
2017-09-04	fasttrack	no	yes	no	no	no	no	no	neg	29	f	25-34	0	1
2018-05-30	community	no	no	no	no	no	no	no	neg	43	f	35-44		0	norm
2018-05-10	community	no	yes	no	no	yes	yes	no	neg	80	f	>=55
2017-11-02	community	no	no	no	no	no	no	no	neg	24	f	15-24	0	0
2018-08-27	community	no	no	no	no	no	no	no		26	m	25-34		0	norm
2018-08-02	opd	yes	no	no	no	yes	yes	yes	neg	45	m	45-54		3	norm
2018-03-20	mch	no	yes	yes	yes	no	no	no	neg	17	m	15-24		3
2018-08-28	art	no	no	no	no	yes	no	no	pos	11	m	1-14		1
2017-12-12	community	no	no	no	yes	yes	no	yes	pos	39	f	35-44		3
2018-04-03	community	no	yes	no	no	no	no	no	neg	24	m	15-24		1	norm
2018-03-22	art	yes	no	no	yes	no	yes	no	pos	23	m	15-24	0	2	abn
2018-08-03	fasttrack	yes	no	no	no	yes	no	no	pos		f			1	norm
2018-06-01	fasttrack	no	no	no	no	yes	yes	no	neg	41	m	35-44		2	norm
2018-05-08	community	no	yes	no	no	yes	no	no	neg	30	m	25-34		2
2018-08-13	art	no	no	yes	no	no	no	no	pos	28	m	25-34		1
2018-08-20	community	yes	yes	no	yes	yes	no	no	pos	19	f	15-24		3	norm
2018-06-20	opd	no	no	no	no	yes	no	no	neg	35	f	35-44		1
2018-04-05	community	no	no	no	no	yes	yes	yes	neg	12	f	1-14		3	norm
2018-05-08	community	no	yes	no	no	no	no	no	neg	55	f	>=55		1
2018-06-05	opd	no	no	no	no	yes	no	no	neg		m			1	norm
2017-09-26	community	no	yes	no	yes	no		no	neg	29	f	25-34	0	2
2018-05-24	opd	yes	no	no	no	no	no	no	pos	34	m	25-34	0	0
2018-06-01	opd	yes	no	no	no	no	no	no	pos	41	m	35-44		0	norm
2018-10-17	community	no	no	no	no	yes	no	no	neg	29	m	25-34	0	1	norm
2018-05-28	fasttrack	no	no	no	no	yes	no	no	neg		f			1	norm
2018-04-19	community	no	no	no	yes	yes	no	no	neg	35	m	35-44		2	norm
2018-05-08	fasttrack	no	no	no	no	no	no	no	neg	50	f	45-54		0
2018-03-20	community	no	no	no	no	yes	no	no	neg	22	f	15-24		1
2018-07-05	art	no	no	no	yes	no	no	no	pos	24	f	15-24		1	norm
2018-10-03	fasttrack	no	yes	yes	yes	yes	yes	yes	neg	29	m	25-34		6
2018-08-31	community	no	yes	yes	yes	no	no	no	pos	44	m	35-44		3	norm
2018-08-31	community	no	yes	no	no	no	no	no	neg	35	f	35-44	0	1	norm
2018-09-13	community	no	no	no	no	no	no	no	neg		f			0	norm
2018-06-27	community	no	no	no	no	yes	no	no	neg	59	m	>=55		1	norm
2018-03-26	opd	no	no	yes	yes	no	no	yes	neg	45	m	45-54		3	norm
2018-08-17	opd	no	no	no	no	no	no	yes	neg		f			1	norm
2018-06-07	community	no	no	no	yes	yes	no	no	neg	74	m	>=55	0	2	abn
2018-05-09	community	no	no	yes	no	yes	no	no	neg	26	f	25-34		2	norm
2018-04-05	community	no	no	no	no	no	no	no	neg	55	f	>=55		0	norm
2018-03-29	community	no	no	no	no	no	no	yes	neg	25	m	25-34		1	norm
2018-04-05	community	no	yes	no	no	no	no	no		0	f	1-14	0	1	abn
2018-08-08	opd	no	no	no	no	no	no	no	neg		m			0	norm
2018-05-30	community	no	no	no	no	no	no	no	neg	24	m	15-24		0
2017-11-01	opd	no	yes	no	yes	yes	yes	yes	neg	22	f	15-24		5
2017-09-22	community	no	no	yes	no	no	no	no	neg	49	f	45-54	0	1
2017-11-24	opd	yes	yes	yes	yes	yes	yes	yes	pos	32	m	25-34	0	6
2018-04-06	opd	no	yes	yes	yes	yes	yes	no	neg	72	f	>=55		5	norm
2018-04-30	fasttrack	no	yes	no	no	yes	no	no		46	m	45-54		2	norm
2018-03-21	opd	no	yes	no	no	yes	no	no	neg	32	f	25-34	0	2
2017-10-25	vct	no	no	no	no	no	no	no	neg	38	m	35-44	0	0
2018-04-19	community	no	no	no	yes	no	no	no	neg	35	m	35-44		1	norm
2018-01-15	opd	no	yes	no	yes	yes	yes	yes	pos	18	f	15-24		5	norm
2017-12-06	mch	no	no	no	no	no	no	no	pos	40	f	35-44		0
2018-04-24	community	no	no	no	no	yes	no	no	neg	35	f	35-44		1	norm
2017-12-20	fasttrack	no	no	no	no	no	no	no	neg	19	f	15-24		0
2018-07-11	art	no	no	no	no	no	no	no	pos	13	f	1-14		0	norm
2018-04-02	community	no	no	no	no	no	no	no	neg	26	m	25-34		0	norm
2017-09-06	community	no	yes	no	no	no	no	no	neg	25	f	25-34	0	1
2018-02-07	fasttrack	yes	no	no	yes	no	no	no	pos	42	f	35-44		1	norm
2017-12-08	fasttrack	no	yes	yes	yes	yes	yes	yes	neg	35	f	35-44		6	norm
2018-04-16	art	no	no	no	no	yes	no	no	pos	49	m	45-54		1	norm
2018-03-10	community	no	no	no	no	no	no	no	neg	15	f	15-24		0	norm
2017-12-01	fasttrack	no	no	no	yes	yes	no	no	neg	39	f	35-44	0	2	norm
2018-11-07	fasttrack	no	yes	no	yes	yes	yes	yes	pos		f			5	norm
2018-05-30	community	no	no	no	no	yes	yes	no	neg	26	m	25-34		2	norm
2018-05-09	fasttrack	no	yes	yes	yes	yes	yes	no	neg	22	m	15-24		5
2018-04-12	art	yes	no	no	no	no	no	no	pos	53	f	45-54		0	norm
2018-05-11	fasttrack	no	yes	no	yes	no	yes	yes	neg		f			4	norm
2018-05-02	fasttrack	no	no	no	no	yes	no	no	neg	41	f	35-44		1	norm
2018-07-29	art	no	no	no	no	no	no	no	pos		m			0
2018-03-13	community	no	yes	no	yes	yes	yes	yes	neg	32	f	25-34		5	norm
2018-12-09	community	no	yes	no	no	yes	yes	no	neg	74	m	>=55			abn
2017-11-02	community	no	no	no	no	no	no	no	pos	29	f	25-34	0	0
2018-03-20	community	no	no	no	no	no	no	no	neg	36	m	35-44		0	norm
2018-11-13	fasttrack	no	yes	yes	yes	yes	no	no	neg	24	m	15-24	0	4
2018-05-12	fasttrack	no	yes	no	no	yes	no	no	neg	46	f	45-54		2	norm
2018-04-10	community	no	yes	no	yes	yes	no	no	neg	15	f	15-24		3	norm
2018-08-30	community	no	yes	no	no	yes	no	no	neg	16	m	15-24		2	norm
2018-04-10	community	no	no	no	no	yes	no	no	neg	43	f	35-44		1	norm
2018-08-13	fasttrack	no	yes	no	no	yes	no	no	neg	23	m	15-24		2	norm
2018-10-05	fasttrack	no	no	no	no	yes	no	no	neg	22	m	15-24		1	norm
2018-05-11	community	no	yes	no	no	yes	no	no	neg	47	f	45-54		2	norm
2018-04-19	community	no	no	no	no	no	no	no	neg	20	f	15-24		0	norm
2018-06-27	community	no	yes	yes	yes	yes	no	no	neg	0	f	1-14		4
2018-01-03	fasttrack	no	yes	no	yes	yes	yes	yes	neg	22	m	15-24		5	norm
2018-12-03	art	no	no	no	no	no	no	no	pos	50	m	45-54	0	0
2018-06-27	community	no	yes	no	no	yes	no	no	neg	19	f	15-24		2	norm
2018-03-29	community	no	no	no	no	no	no	no	neg	43	m	35-44		0
2018-09-18	opd	yes	yes	no	no	yes	yes	yes	pos	42	m	35-44	0	4	norm
2018-04-03	community	no	yes		no	yes	yes	no	neg	26	m	25-34			norm
2017-12-18	fasttrack	no	no	no	no	no	no	no	neg	71	f	>=55	0	0
2018-05-14	opd	no	no	no	no	yes	no	no	neg	30	f	25-34		1	norm
2018-05-21	fasttrack	no	no	no	no	yes	no	no	pos	48	f	45-54		1	norm
2018-01-29	fasttrack	yes	no	yes	yes	no	yes	yes		37	m	35-44		4	norm
2018-07-16	fasttrack	no	no	no	no	no	no	no	neg	20	m	15-24		0	norm
2018-05-30	community	no	no	no	no	no	no	no	neg	57	m	>=55		0	norm
2018-08-13	opd	no	yes	no	no	yes	yes	no	neg	27	m	25-34
2018-04-03	community	no	yes	no	yes	yes	yes	no	pos	17	m	15-24		4	norm
2018-07-11	fasttrack	yes	yes	no	no	yes	no	no	pos	48	f	45-54		2	norm
2018-04-23	art	no	no	no	no	no	no	no	pos	17	f	15-24		0	norm
2018-01-30	opd	no	no	no	yes	no	no	no	pos	44	f	35-44	0	1
2018-08-31	community	no	no	no	no	yes	no	no	neg	55	m	>=55		1	norm
2018-05-09	fasttrack	no	no	no	no	yes	no	no		44	f	35-44		1
2018-12-28	fasttrack	no	yes	no	no	no	no	yes	neg	32	m	25-34		2
2018-05-24	community	no	no	no	no	no	no	no		33	f	25-34		0
2018-07-09	art	no	no	no	yes	no	no	no	pos	30	f	25-34		1	norm
2018-01-08	community	no	no	no	no	no	no	yes	neg		m			1
2018-05-08	community	no	no	no	no	no	no	no	neg	24	f	15-24		0
2018-08-24	community	no	no	no	no	yes	no	no	neg	27	f	25-34		1	norm
2018-04-03	community	no	yes	no	no	no	no	no	neg	25	f	25-34		1	norm
2018-04-03	community	no	no	no	no	no	no	no	neg	8	f	1-14		0	norm
2018-07-19	community	no	yes	no	no	yes	no	no	neg	67	m	>=55		2
2018-04-30	fasttrack	no	no	no	no	no	no	no	neg		f			0	norm
2018-03-14	community	no	yes	no	no	yes	no	no	neg	22	f	15-24		2	norm
2018-02-01	fasttrack	yes	yes	no	no	no	no	no	pos		m		1	1
2018-06-01	fasttrack	no	yes	yes	yes	yes	no	no	neg	65	f	>=55		4	norm
2018-05-12	community	no	yes	no	no	yes	yes		pos	49	f	45-54		3	norm
2018-05-11	community	no	yes	no	no	no	no	no	neg	33	m	25-34		1	norm
2018-05-14	art	no	no	no	no	yes	no	no	pos	41	m	35-44		1	norm
2018-08-15	community	no	no	no	no	yes	no	no	neg	59	m	>=55		1	norm
2017-10-30	community	no	yes	no	no	no	no	no	neg	10	f	1-14	0	1
2018-06-08	fasttrack	no	yes	yes	no	yes	yes	yes	pos	61	f	>=55		5	norm
2018-08-28	community	no	no	no	no	yes	no	no		50	m	45-54		1	norm
2018-11-06	fasttrack	no	yes	no	yes	yes	yes	no	pos	37	f	35-44	0	4	norm
2018-05-21	fasttrack	no	no	no	no	no	no	no	pos	30	f	25-34		0	norm
2018-08-23	community	no	no	no	no	yes	no	no	neg	42	f	35-44		1	norm
2018-03-20	community	no	no	no	no	no	no	no	neg	19	f	15-24		0	norm
2018-05-11	community	no	no	no	no	yes	no	no	neg	27	m	25-34		1	norm
2018-03-23	community	no	no	no	no	yes	no	no	neg	28	m	25-34		1	norm
2018-05-17	art	no	no	no	no	no	no	no	pos		f			0	norm
2018-04-19	fasttrack	no	yes	yes	yes	yes	yes	no		24	m	15-24	0	5	norm
2018-10-11	fasttrack	no	no	yes	yes	yes	no	yes	neg	31	m	25-34		4	norm
2018-04-13	community	no	no	no	no	no	no	no	neg	27	m	25-34		0	norm
2018-06-15	art	no	yes	yes	yes	no	yes	yes	pos		f			5	norm
2017-11-02	community	no	no	yes	yes	no	no	no	neg	28	m	25-34		2
2018-07-24	opd	no	yes	no	no	yes	yes	no	neg	68	f	>=55	0		norm
2018-06-22	fasttrack	no	yes	no	no	yes	no	no	neg		f			2	norm
2017-12-14	community	no	yes	yes	yes	yes	yes	yes	neg	19	m	15-24		6
2018-03-30	community	no	yes	yes	yes	yes	yes	yes	neg	17	f	15-24		6
2017-08-18	fasttrack	no	yes	no	no	no	no	no	neg	10	m	1-14		1
2018-12-09	community	no	no	no	no	no	no	no	neg	41	m	35-44		0	norm
2018-07-09	community	yes	no	no	no	no	no	no	neg		f			0
2018-12-09	community	no	no	no	no	no	no	no	neg		f			0	norm
2018-05-24	community	yes	no	no	no	no	no	no	pos	29	f	25-34		0	norm
2017-12-13	community	no	no	no	no	yes	no	yes	neg	28	m	25-34		2
2018-07-31	art	no	no	no	no	no	no	no	pos	35	f	35-44		0
2018-10-22	opd	no	no	no	no	yes	no	no	neg		m			1	norm
2017-10-10	opd	no	yes	yes	no	yes	yes	yes	neg	27	m	25-34		5
2018-08-09	art	no	no	no	no	no	no	no		32	f	25-34		0
2018-04-02	community	no	no	no	no	yes	no	no	neg	18	m	15-24		1	norm
2018-01-09	opd	no	yes	no	yes	yes	yes	yes	neg	29	f	25-34		5	norm
2018-05-09	community	no	no	no	no	no	no	no	neg	25	f	25-34		0
2018-06-01	fasttrack	no	no	no	no	no	no	no	neg	67	m	>=55		0	norm
2018-02-08	fasttrack	no	no	no	yes	no	no	no	pos	28	f	25-34		1	norm
2018-05-10	community	no	yes	no	no	yes	no	no	neg	15	m	15-24		2
2018-09-18	opd		no	no	no	yes	no	no	neg		f			1	norm
2018-04-18	community	no	yes	no	no	no	no	no		4	m	1-14		1	norm
2018-05-09	community	no	yes	no	no	yes	no	no	neg	18	m	15-24		2
2018-09-08	community	no	no	no	no	no	no	no	neg	26	m	25-34		0
2018-03-20	community	no	yes	no	no	no	no	no	neg	22	f	15-24		1	norm
2018-05-08	fasttrack	no	no	yes	no	yes	no	no	neg	18	f	15-24		2
2018-03-21	art	no	no	no	no	no	no	no	pos		m			0
2018-06-07	community	no	no	no	no	no	no	no	neg	56	m	>=55		0	norm
2017-08-28	mch	no	no	no	no	no	no	no	pos	28	f	25-34		0
2018-04-13	community	no	no	no	no	no	no	no		52	m	45-54		0	norm
2017-09-21	fasttrack	no	yes	no	yes	no	no	no	neg	43	f	35-44	0	2
2018-11-06	opd	no	no	no	no	no	no	no	neg		f			0	norm
2018-02-05	fasttrack	no	no	no	no	no	no	no	neg	20	m	15-24		0	norm
2018-03-20	community	no	no	no	yes	no	yes	no	neg	21	f	15-24		2
2018-03-13	community	yes	yes	yes	yes	yes	yes	no	neg	64	m	>=55		5	norm
2018-04-13	community	no	no	no	no	no	no	no	neg	33	m	25-34		0	norm
2018-08-16	opd	no	yes	no	no	yes	no	no	pos	55	f	>=55	0	2	norm
2018-03-20	community	no	no	no	no	no	no	no	neg	22	f	15-24		0
2018-02-14	opd	no	no	no	yes	yes	no	no	neg	28	m	25-34		2	norm
2018-06-13	art	no	no	no	no	yes	no	no	pos	33	f	25-34		1	norm
2018-05-24	community	no	no	no	no	yes	no	no	neg	25	m	25-34		1	norm
2018-08-21	community		no	no	no	no	no	no	neg	21	f	15-24		0	norm
2018-02-02	opd	yes	no	yes	no	yes	yes	no	neg	62	f	>=55	0	3	norm
2018-03-21	community	no	yes	no	no	yes	yes	no	neg	20	f	15-24
2018-10-17	community	yes	no	no	yes	yes	no	yes	neg	46	f	45-54	0	3	norm
2017-09-04	fasttrack	no	yes	no	no	yes	no	no	pos	37	f	35-44	0	2
2018-04-03	fasttrack	yes	yes	no	no	no	no	no		36	m	35-44	0	1	abn
2018-04-05	community	no	no	no	no	no	no	no	neg	4	m	1-14		0	norm
2018-02-20	opd	no	no	no	no	no	no	yes	neg	26	f	25-34		1	norm
2018-11-12	fasttrack	no	no	no	no	yes	no	no	neg	24	f	15-24	0	1
2017-11-15	community	no	yes	no	yes	no	no	yes	neg	24	m	15-24		3
2018-04-10	community	no	no	no	no	yes	yes	no	neg	48	f	45-54		2	norm
2018-06-06	community	no	no	no	no	no	no	no	neg	38	f	35-44		0	norm
2018-04-25	community	no	yes	no	no	no	no	no	neg	25	m	25-34		1	norm
2018-08-16	fasttrack	no	no	no	no	no	no	yes	neg	37	f	35-44		1	norm
2018-01-30	fasttrack	no	yes	no	yes	no	yes	yes	neg	60	f	>=55		4	norm
2018-06-20	fasttrack	no	yes	yes	yes	no	no	no	neg	41	m	35-44		3	norm
2017-11-22	community	no	no	no	no	no	no	no	neg	16	f	15-24		0
2018-10-08	opd	no	no	no	no	no	no	no	pos		f			0	norm
2017-09-11	community	no	no	yes	yes	no	no	no	pos		m		0	2
2018-07-27	opd	no	yes	no	no	no	no	no	neg		m			1	norm
2017-11-17	mch	no	no	no	no	no	no	no	pos	29	f	25-34		0
2018-05-30	community	no	yes	no	no	yes	no	no	neg	29	f	25-34		2	norm
2018-06-27	community	no	no	no	no	no	no	no	neg	31	m	25-34		0	norm
2017-12-29	art	no	yes	yes	yes	yes	yes	yes	pos	39	m	35-44		6
2018-02-02	art	no	no	yes	yes	yes	yes	no	pos	35	f	35-44	0	4	norm
2018-05-12	community	no	yes	no	no	yes	yes	no	neg	61	m	>=55			norm
2017-12-11	fasttrack	no	no	no	no	yes	yes	yes	neg	48	m	45-54		3	norm
2018-07-19	fasttrack	yes	yes	no	no	yes	no	no	neg	57	m	>=55	0	2	abn
2018-03-06	community	no	yes	no	no	no	no	no	neg	6	f	1-14		1	norm
2017-10-03	community	no	yes	yes	no	no		yes	pos	27	m	25-34		3
2018-08-27	opd	no	yes	yes	yes	yes	no	no	neg	24	f	15-24		4
2017-08-15	tbclinic	no	yes	no	yes	yes	yes	yes	neg	15	f	15-24		5
2018-11-02	fasttrack	yes	no	no	no	yes	no	no	neg		m		0	1
2018-02-07	opd	no	yes	yes	no	yes	no	no	neg	19	f	15-24		3	norm
2018-06-01	art	no	no	no	yes	yes	yes	yes	pos	25	f	25-34	0	4	abn
2018-06-06	community	no	no	no	no	yes	no	no	neg	38	m	35-44		1	norm
2018-04-12	community	no	no	no	yes	yes	no	no	neg	53	m	45-54		2	norm
2017-09-20	community	no	yes	no	no	no	no	no	neg	59	m	>=55		1
2018-05-21	fasttrack	no	yes	yes	yes	yes	yes	no	pos	37	f	35-44		5	norm
2018-07-04	opd	no	no	yes	no	no	no	no	neg	10	f	1-14		1	norm
2017-09-05	community	no	no	no	no	no	no	no	neg	21	m	15-24	0	0
2018-11-13	fasttrack	no	yes	yes	yes	yes	yes	no	neg	35	m	35-44		5
2017-11-16	community	no	no	no	no	no	no	no	neg	18	m	15-24		0
2017-11-21	community	no	yes	yes	yes	yes	no	yes	neg	18	m	15-24	0	5
2018-06-04	opd	no	no	no	no	yes	no	no	neg		m			1	norm
2018-06-07	community	no	yes	yes	no	yes	yes	yes	neg	70	f	>=55		5	norm
2018-03-20	community	no	no	no	no	no	no	no	neg	20	f	15-24		0
2018-06-05	art	no	no	no	no	no	no	no	pos	38	f	35-44		0	norm
2018-04-25	community	no	yes	no	no	no	no	no	neg	26	f	25-34		1
2018-01-26	fasttrack	no	yes	no	no	no	no	no		17	m	15-24		1	norm
2018-04-02	community	no	no	no	no	no	no	no	neg	30	m	25-34		0	norm
2018-05-10	community	no	no	no	no	yes	yes	yes	neg	60	f	>=55		3
2018-06-18	art	no	no	no	no	no	no	no	pos	33	f	25-34		0
2018-07-09	opd	no	yes	yes	no	no	yes	no	neg	22	m	15-24		3	norm
2018-04-02	community	no	no	no	yes	no	no	no	neg	26	f	25-34		1	norm
2018-04-18	community	no	no	no	no	no	no	no	neg	33	m	25-34		0	norm
2018-01-03	fasttrack	no	yes	yes	yes	yes	no	no	neg	47	f	45-54	0	4	norm
2018-08-21	community	no	no	no	no	no	no	no	neg	2	m	1-14		0
2018-09-17	fasttrack	no	yes	no	no	no	no	no	neg	21	m	15-24		1
2017-12-20	opd	no	no	yes	no	yes	yes	yes	neg	48	f	45-54		4
2018-04-02	community	no	no	no	no	no	no	no	neg	40	m	35-44		0	norm
2017-10-16	fasttrack	no	no	yes	yes	no	yes	yes	neg		f			4
2017-12-13	community	no	yes	no	yes	yes	yes	yes	pos	42	m	35-44	0	5
2017-09-11	community	no	yes	yes	yes	no	no	no	neg	14	f	1-14	0	3
2018-05-15	art	yes	no	no	no	no	no	no	pos	51	f	45-54		0	norm
2018-04-12	community	no	yes	yes	yes	yes	yes	yes	neg	22	m	15-24		6	norm
2018-06-07	community	yes	no	no	no	no	no	no	neg	56	m	>=55		0	norm
2017-11-15	opd	no	yes	yes	yes	yes	no	yes	neg	18	m	15-24	0	5
2018-06-22	art	no	no	no	no	no	no	no	pos		f			0
2017-11-28	community	no	yes		yes	yes	no	yes	pos	42	f	35-44		4
2018-12-28	fasttrack	yes	no	no	no	no	no	no	neg		m			0
2018-08-20	community	no	yes	no	no	no	no	no	neg	25	f	25-34		1	norm
2018-06-13	opd	no	yes	no	no	no	yes	no	pos		m			2	norm
2018-05-28	art	no	no	no	no	no	no	no	pos	40	f	35-44		0
2018-08-23	community	no	no	no	no	no	no	no			m			0	norm
2017-11-29	community	no	no	no	yes	no	no	no	neg	27	m	25-34		1
2018-07-19	community	no	no	no	no	no	no	no	neg	26	f	25-34		0	norm
2018-10-29	art	no	no	no	no	no	yes	no	pos	27	f	25-34		1	norm
2018-03-30	community	no	yes	yes	no	no	no	no	neg	15	m	15-24		2
2018-05-30	community	no	no	no	no	yes	no	no	neg	52	f	45-54		1	norm
2017-12-21	community	no	no	yes	no	yes	no	no	neg	34	f	25-34		2
2018-10-10	community	no	no	no	no	yes	no	no			f			1	norm
2017-12-21	community	no	no	no	yes	yes	yes	no	neg	30	m	25-34		3
2017-12-21	community	no	no	no	no	yes	yes	yes	neg	20	f	15-24		3
2018-04-19	community	no	no	no	no	yes	no	no	neg	13	f	1-14		1	norm
2018-09-06	fasttrack	no	no	no	yes	yes	no	no	neg	26	f	25-34		2	norm
2017-11-30	opd	no	yes	yes	yes	no	no	yes	neg	26	f	25-34		4
2018-04-24	community	no	no	no	no	no	no	no	neg	68	m	>=55		0	norm
2018-08-28	community	no	no	no	no	no	no	no	neg	17	f	15-24		0
2018-04-09	art	yes	no	no	yes	yes	no	no	pos	18	m	15-24		2	norm
2018-04-25	community	no	no	no	no	yes	yes	no	neg	38	m	35-44		2	norm
2018-06-18	art	no	no	no	no	no	no	no	pos	41	f	35-44		0
2018-05-24	community	no	no	no	no	no	no	no	neg	16	f	15-24		0	norm
2018-01-31	fasttrack	yes	yes	no	yes	no	yes	yes	pos	25	f	25-34		4	abn
2018-04-13	community	no	no	no	no	yes	no	no	pos	38	f	35-44		1	norm
2017-12-07	fasttrack	no	no	yes	yes	yes	yes	yes	neg	28	f	25-34		5	norm
2017-12-13	community	no	no	no	no	yes	no	no	neg	51	f	45-54		1
2018-07-11	art	no	no	no	no	no	no	yes	pos	5	f	1-14		1	norm
2017-12-22	art	no	no	no	no	no	no	no	pos	77	f	>=55		0
2018-04-10	community	no	no	no	yes	no	yes	no	neg	39	m	35-44		2	norm
2017-10-23	opd	yes	no	yes	no	yes	no	no	neg	19	f	15-24		2
2018-03-21	opd	no	yes	yes	yes	yes	yes	yes	pos	43	m	35-44	0	6	norm
2018-06-06	community	no	no	no	no	no	no	no		32	m	25-34		0
2018-04-19	community	yes	no	no	no	yes	yes	yes	neg	30	f	25-34		3	norm
2018-11-27	opd	no	yes	no	no	yes	no	no	neg	21	f	15-24		2
2018-05-02	fasttrack	no	yes	yes	no	no	yes	no	neg	24	m	15-24		3	norm
2018-08-28	community	no	no	no	no	no	no	no	neg	20	m	15-24	0	0	norm
2018-11-19	fasttrack	no	yes	yes	yes	yes	yes	yes	neg		f		0	6
2018-03-10	community	no	no	no	no	no	no	no	neg	20	m	15-24		0	norm
2018-01-12	community	no	no	no	no	no	no	no	neg	23	f	15-24	0	0
2018-08-22	community	no	yes	no	no	no	no	no		16	f	15-24		1	norm
2018-01-05	community	no	no	no	no	no	no	no	neg	19	f	15-24	0	0
2018-03-27	community	no	no	no	no	no	no	no	neg	24	f	15-24		0
2018-02-12	fasttrack	yes	yes	yes	yes	yes	yes	yes	neg	26	m	25-34		6	norm
2018-05-12	community	no	yes	no	no	no	no	no	neg	38	m	35-44		1
2018-01-30	fasttrack	no	yes	yes	yes	yes	yes	no	neg	24	f	15-24		5	norm
2018-04-10	community	no	yes	yes	no	no	no	no	neg	40	m	35-44		2	norm
2018-01-03	community	no	no	no	no	no	no	no	neg	21	f	15-24	0	0
2018-08-03	opd	no	yes	yes	yes	yes	yes	yes	neg		m			6	norm
2017-09-06	community	no	yes	no	no	no	no	no	neg	62	m	>=55	0	1
2018-08-15	community	no	no	no	no	no	no	no	neg		f			0
2018-08-29	community	no	yes	no	no	no	no	no	neg	40	m	35-44		1	norm
2018-08-30	community	no	yes	no	no	yes	yes	no	neg	70	f	>=55			norm
2018-05-07	community	no	yes	no	yes	yes	yes	yes	pos	46	m	45-54	0	5
2018-03-20	community	no	no	yes	no	no	no	no	neg	21	m	15-24		1
2018-05-30	community	no	no	no	no	no	no	no	neg	8	m	1-14		0	norm
2018-07-20	art	no	no	yes	no	no	no	no	pos	37	f	35-44		1
2018-04-19	community	no	yes	no	yes	yes	no	yes	neg	36	m	35-44		4	norm
2018-12-05	mch	no	no	no	no	no	no	no	neg	16	f	15-24		0
2018-01-24	fasttrack	no	yes	yes	yes	yes	yes	no	pos	3	f	1-14		5	norm
2018-04-05	fasttrack	no	yes	no	no	yes	no	no	neg	40	m	35-44	0	2
2018-06-07	community	no	yes	yes	yes	yes	yes	no	neg	22	m	15-24		5	norm
2018-03-06	community	no	no	no	no	yes	yes	yes		24	m	15-24		3	norm
2017-08-30	fasttrack	no	no	yes	no	no	yes	no	neg	18	f	15-24		2
2018-07-06	fasttrack	no	no	no	no	yes	no	no		30	f	25-34		1	norm
2017-09-25	fasttrack	no	no	no	yes	yes	no	yes		56	m	>=55	0	3
2018-08-30	community	no	no	no	no	no	no	no	neg	45	m	45-54		0	norm
2018-06-06	community	no	no	no	no	no	no	no	neg	39	m	35-44		0	norm
2018-04-11	fasttrack	no	yes	no	yes	no	yes	no	neg	68	f	>=55		3	norm
2017-11-01	fasttrack	no	yes	yes	yes	no	no	yes	pos		f		0	4
2018-04-03	community	yes	no	no	no	no	no	no	pos	32	m	25-34		0	norm
2018-05-30	community	yes	no	no	no	yes	yes	no	neg	53	m	45-54		2	norm
2018-11-19	fasttrack	no	yes	no	no	no	no	no	pos	43	m	35-44	0	1
2018-08-14	fasttrack	no	yes	no	no	yes	no	no			m		0	2	norm
2018-05-09	fasttrack	no	yes	no	no	yes	no	no	neg	9	m	1-14		2
2017-09-04	opd	no	yes	yes	yes	yes	no	yes	neg	53	f	45-54	0	5
2017-09-22	community	no	no	no	no	no	no	no	neg	21	f	15-24	0	0
2018-07-19	community	no	no	no	yes	yes	no	no	neg	40	m	35-44		2	norm
2018-04-18	community	no	no	no	no	no	no	no	neg	24	m	15-24		0	norm
2018-05-17	fasttrack	no	yes	no	yes	yes	yes	yes	pos	46	f	45-54		5	norm
2018-01-18	art	no	yes	no	no	yes	no	no	pos	56	f	>=55		2	norm
2017-12-19	community	no	no	no	no	no	no	no	neg	30	f	25-34		0
2018-04-16	fasttrack	no	no	no	yes	yes	no	no	neg	75	m	>=55		2	norm
2018-04-12	community	no	yes	no	no	yes	no	no	neg	5	f	1-14		2	norm
2018-12-04	art	no	no	no	no	no	no	no	pos	41	f	35-44	0	0
2018-09-11	opd	no	yes	yes	yes	yes	no	no	neg		f		0	4	abn
2018-08-27	opd	yes	yes	yes	yes	yes	yes	no	pos		m			5	norm
2018-10-05	art	no	no	no	no	yes	no	no	pos		f			1
2018-04-12	community	no	no	no	no	yes	no	no	neg	36	m	35-44		1	norm
2017-11-23	community	no	no	no	no	no	no	no	neg	22	m	15-24		0
2018-04-13	community	no	no	no	no	no	no	no	neg	35	m	35-44		0	norm
2018-05-07	fasttrack	no	no	yes	no	no	yes	no	neg		f			2
2018-10-02	art	no	yes	no	no	yes	no	no	pos	36	f	35-44		2
2017-10-03	community	no	yes	no	no	no		no	pos	32	m	25-34	0	1
2017-12-22	art	no	no	no	no	no	no	no	pos	46	f	45-54		0
2018-08-13	opd	no	no	no	no	no	no	no	neg		f			0
2017-11-15	community	no	no	no	no	no	no	no	neg	17	f	15-24		0
2017-12-04	fasttrack	yes	yes	yes	yes	no	no	no	pos	45	f	45-54		3	norm
2018-04-05	fasttrack	no	yes	no	yes	no	yes	no	neg	29	f	25-34	0	3
2018-03-20	community	no	no	no	no	no	yes	no	neg	22	m	15-24		1	norm
2018-01-24	community	no	yes	no	no	no	no	no			f			1
2018-06-20	fasttrack	no	no	no	no	no	no	no	pos	22	f	15-24		0	norm
2018-04-24	community	no	no	no	no	no	no	no	neg	0	f	1-14		0
2017-12-11	fasttrack	no	yes	yes	yes	yes	yes	no	pos	60	m	>=55		5	norm
2018-01-08	community	no	yes	no	no	no	no	no	neg		f			1
2018-05-10	community	no	yes	no	no	yes	no	no	neg	55	m	>=55		2
2017-11-09	community	no	no	no	no	no	no	no	neg	29	f	25-34	0	0
2018-03-14	community	yes	yes	no	no	no	no	no	pos	48	f	45-54		1	norm
2018-05-03	fasttrack	no	no	no	yes	yes	no	no	neg	48	m	45-54		2	norm
2017-12-08	art	yes		no	no	no	no	no	pos		m		0	0	abn
2018-01-05	mch	no	no	no	no	no	no	no	pos	37	f	35-44		0
2018-08-15	community	no	no	no	yes		no	no	neg	57	m	>=55	0	1	abn
2018-01-05	community	no	no	no	no	no	no	yes	neg	19	f	15-24	0	1
2018-03-23	community	no	no	no	no	no	no	no	neg	18	f	15-24		0
2017-12-05	community	no	no	no	no	no	no	no	neg	32	f	25-34		0	norm
2018-04-05	community	no	yes	no	no	no	no	no	neg	14	m	1-14		1	norm
2018-08-23	community	no	no	no	no	yes	no	no	neg	38	m	35-44	0	1	abn
2017-10-12	opd	no	yes	no	no	yes	no	no	neg	44	f	35-44	0	2
2018-05-30	opd	no	no	no	no	no	no	no		17	f	15-24	0	0
2017-12-29	opd	no	yes	no	yes	yes	yes	no	neg	63	m	>=55	0	4	norm
2018-09-26	art	no	no	no	no	yes	no	no	pos		f			1	norm
2018-04-02	community	no	no	no	no	yes	no	no	neg	25	f	25-34		1
2017-09-28	fasttrack	no	no	yes	no	no	yes	yes	pos	44	f	35-44	0	3
2018-05-10	fasttrack	no	no	no	no	yes	no	no		34	f	25-34		1
2018-05-10	fasttrack	no	no	yes	yes	yes	yes	no	neg	23	m	15-24		4
2018-04-11	art	no	no	no	no	no	no	no	pos	36	f	35-44		0	norm
2018-01-23	opd	no	no	no	no	yes	yes	no	neg	25	f	25-34		2	norm
2018-04-16	fasttrack	no	yes	no	yes	yes	no	no	neg		m			3	norm
2018-01-05	opd	no	yes	no	no	yes	no	no	neg	47	f	45-54		2	norm
2018-04-19	community	no	no	no	no	no	no	no		7	m	1-14		0	norm
2017-12-06	fasttrack	no	yes	yes	yes	no	yes	yes	neg	53	f	45-54	0	5
2018-11-08	art	no	no	no	no	no	no	no	pos		m			0
2018-05-12	community	no	no	no	no	yes	no	no	neg	41	f	35-44		1	norm
2018-10-29	fasttrack	no	yes	yes	yes	yes	yes	no	neg	47	f	45-54	0	5	norm
2018-05-11	community	no	yes	yes	yes	yes	yes	yes		17	m	15-24		6
2018-08-22	community	yes	no	no	no	yes	no	no	neg	33	m	25-34		1	norm
2018-07-10	fasttrack	no	no	no	no	no	no	no	neg	35	m	35-44	0	0	norm
2018-05-17	fasttrack	no	yes	no	no	yes	yes	no	neg	19	f	15-24			norm
2018-03-16	art	no	no	no	yes	no	no	no	pos	59	m	>=55		1	norm
2018-08-31	community	no	no	no	no	no	no	no	neg	59	m	>=55		0	norm
2018-03-15	community	no	no	no	no	yes	no	no	pos	35	f	35-44		1	norm
2018-03-20	community	no	yes	no	no	no	no	no	neg	19	f	15-24		1	norm
2018-03-15	community	no	no	no	no	no	no	no	neg	38	f	35-44	0	0	abn
2018-11-07	community	no	no	no	no	no	no	no	neg		f			0
2018-01-18	fasttrack	no	no	no	no	no	no	no	neg	20	m	15-24		0	norm
2018-11-12	art	no	no	yes	no	no	no	no	pos		m			1
2018-04-19	community	no	no	no	no	no	no	no	neg	30	m	25-34		0	norm
2018-03-20	community	no	no	no	no	no	no	no	neg	23	m	15-24		0	norm
2018-04-19	community	no	yes	no	yes	yes	no	no	neg	49	m	45-54		3	norm
2018-08-27	community	no	no	no	no	no	no	no	pos	48	m	45-54		0	norm
2017-09-22	community	no	no	no	no	yes	yes	no	neg	50	f	45-54	0	2
2018-04-20	fasttrack	no	yes	no	no	yes	no	no	neg	32	f	25-34		2	norm
2018-02-15	opd	no	no	no	no	no	yes	no	neg	28	f	25-34		1	norm
2018-01-17	fasttrack	no	yes	no	no	no	no	no	neg	1	m	1-14		1	norm
2018-02-05	fasttrack	no	yes	no	no	no	no	no	neg	28	f	25-34		1	norm
2018-03-22	community	no	no	no	no	yes	no	no	neg	42	m	35-44		1	norm
2018-05-30	art	yes	yes	no	no	no	yes	yes	pos	9	m	1-14	0	3	norm
2018-04-10	community	no	no	no	no	yes	yes	no	neg	65	f	>=55		2	norm
2018-05-24	community	no	no	no	no	no	no	no		11	f	1-14		0
2018-06-01	art	yes	no	no	no	no	no	no	pos	47	m	45-54		0	norm
2017-10-26	community	no	no	no	no	no	no	no	neg	35	m	35-44		0
2018-05-14	art	no	no	no	no	yes	yes	no	neg	27	m	25-34		2	norm
2018-08-20	art	no	no	no	no	yes	no	no	pos	15	f	15-24		1
2018-05-30	community	no	yes	no	yes	no	no	no		47	f	45-54		2	norm
2018-03-16	fasttrack	yes	yes	no	no	no	no	yes	neg	28	m	25-34	1	2	abn
2018-04-10	community	no	no	no	no	yes	yes	yes	neg	18	m	15-24		3	norm
2018-04-03	community	no	no			no	no	no	neg	6	f	1-14		0
2018-08-17	fasttrack	no	yes	no	no	no	no	no	neg	25	m	25-34		1	norm
2017-10-25	community	no	yes	yes	yes	yes	yes	yes		44	m	35-44		6
2018-08-31	community	no	no	no	no	no	no	no	neg	40	m	35-44		0	norm
2018-05-28	fasttrack	no	no	yes	yes	yes	yes	yes	neg	38	f	35-44		5	norm
2017-08-28	fasttrack	yes	no	no	yes	yes	yes	yes	neg	39	m	35-44	0	4
2018-03-20	community	no	no	no	no	no	no	no	neg	24	m	15-24		0	norm
2018-10-26	fasttrack	no	no	no	no	no	no	no	neg		f			0	norm
2018-04-02	community	yes	no	no	no	no	no	no	pos	43	m	35-44		0	norm
2018-01-16	opd	no	yes	no	yes	yes	no	no	neg	30	m	25-34	0	3
2018-11-14	opd	no	no	yes	yes	yes	yes	no	neg		f			4	norm
2018-05-11	fasttrack	no	no	no	no	yes	no	no	neg		f			1	norm
2018-09-21	opd	no	no	no	no	yes	no	yes	neg	65	f	>=55		2	norm
2018-05-30	community	no	yes	yes	no	no	no	no	neg	24	f	15-24		2	norm
2018-08-03	art	no	no	no	no	no	yes	no	pos	57	m	>=55		1	norm
2018-03-01	fasttrack	no	no	no	no	yes	no	no		24	m	15-24		1	norm
2018-07-13	fasttrack	no	no	no	no	no	no	no	neg		m			0	norm
2018-08-28	community	no	no	no	no	no	no	no	neg	56	m	>=55		0
2018-05-16	opd	yes	no	yes	no	no	no	no	pos		m		0	1	norm
2017-10-27	opd	yes	yes	yes	yes	no	no	yes	pos	36	m	35-44	0	4
2017-12-15	community	no	no	no	no	no	no	no	neg	6	m	1-14	0	0
2018-03-06	community	no	no	no	no	yes	no	no	neg	19	f	15-24		1	norm
2018-03-28	fasttrack	no	no	no	yes	yes	yes	yes	neg	34	f	25-34		4	norm
2018-03-27	art	no	no	no	yes	yes	no	yes	pos	43	f	35-44		3	norm
2018-08-30	community	no	yes	no	no	yes	no	no	neg	54	f	45-54		2	norm
2018-04-19	community	no	no	no	no	yes	no	no	pos	27	f	25-34		1	norm
2018-05-23	opd	no	yes	no	no	yes	no	no	neg		m			2
2018-04-24	community	no	no	no	yes	yes	yes	yes	neg	31	f	25-34		4	norm
2018-07-10	fasttrack	no	no	no	no	no	no	no	neg	21	m	15-24		0	norm
2018-03-20	community	no	yes	yes	yes	yes	yes	yes	neg	20	m	15-24		6
2018-08-30	community	no	no	no	no	yes	no	no	neg	29	m	25-34		1	norm
2018-08-24	community	yes	no	no	no	no	no	no	neg	38	f	35-44		0	norm
2017-10-31	community	no	no	no	yes	no	no	no	neg	20	f	15-24		1
2018-06-04	art	no	no	no	no	no	no	no	pos		f			0
2017-11-22	community	no	no	no	no	no	no	no	neg	34	f	25-34		0
2018-07-15	community	no	no	no	yes	yes	no	no	pos		m			2	norm
2018-11-30	art	no	no	no	no	no	no	no	pos	42	m	35-44	0	0
2018-03-21	art	no	no	no	no	no	no	no	pos	40	m	35-44		0
2018-08-20	community	no	yes	no	no	yes	no	no	neg	29	m	25-34		2	norm
2018-04-12	community	no	yes	no	no	yes	no	no	neg	50	f	45-54		2	norm
2018-04-02	community	no	no	no	no	no	no	no	neg	19	f	15-24		0	norm
2018-03-27	art	no	yes	no	no	no	no	no	pos	45	m	45-54	0	1
2018-04-09	fasttrack	yes	no	no	no	yes	no	no	neg	40	m	35-44		1	norm
2018-06-27	community	no	no	no	no	yes	no	no	neg	34	m	25-34		1	norm
2018-10-22	fasttrack	no	yes	no	no	yes	no	no	pos		f		0	2
2017-09-06	community	no	yes	no	no	no	no	no	neg	67	f	>=55	0	1
2018-11-05	art	no	no	no	no	no	no	no	pos		f			0
2018-07-20	opd	no	no	no	no	no	no	no	neg	14	f	1-14		0	norm
2018-03-07	community	yes	no	no	no	yes	yes	no	neg	41	f	35-44		2	norm
2018-11-13	art	no	no	no	no	no	no	no	pos	37	f	35-44		0
2018-06-06	community	no	yes	yes	yes	no	no	yes	neg	36	m	35-44		4	norm
2018-07-04	opd	no	yes	no	no	yes	no	no	neg	22	m	15-24		2	norm
2018-05-30	community	no	no	no	no	yes	no	no	neg	41	f	35-44		1	norm
2017-09-13	community	no	no	no	no	yes		no	neg	17	m	15-24		1
2017-10-03	community	no	no	yes	yes	no		yes	neg	48	f	45-54	0	3
2018-11-22	opd	no	no	no	yes	yes	no	no	neg	52	f	45-54	0	2
2018-10-04	opd	yes	no	yes		yes	no	no	pos		m			2	norm
2018-08-20	community	no	no	no	no	no	no	no	pos	60	m	>=55		0	norm
2018-05-09	community	no	no	no	no	yes	yes	yes	neg	25	f	25-34		3
2018-08-20	opd	no	yes	no	no	yes	no	no	neg	68	f	>=55	0	2
2018-06-12	art	no	no	no	no	no	no	no	pos	49	m	45-54		0
2018-06-18	art	no	no	yes	no	no	no	no	pos	47	f	45-54		1
2018-04-05	community	no	no	no	no	no	no	no	neg	4	m	1-14		0	norm
2018-03-07	community		no	no	yes	no	yes	no	neg	36	m	35-44		2	norm
2018-08-22	fasttrack	no	no	no	no	no	no	no	neg	19	m	15-24		0
2018-03-29	community	no	no	no	no	no	no	yes	pos	21	m	15-24		1	norm
2018-09-11	opd	yes	yes	yes	no	no	yes	no	pos	44	f	35-44	0	3	norm
2018-12-06	art	no	no	no	no	no	no	no	pos		f		0	0
2018-03-30	community	no	yes	yes	yes	yes	no	yes	neg	33	f	25-34		5	norm
2018-04-10	community	no	no	no	yes	yes	no	yes	neg	23	f	15-24		3	norm
2018-08-14	opd	no	no	no	no	no	no	no	neg		f			0
2018-08-17	fasttrack	no	yes	no	no	yes	no	no	neg	62	m	>=55	0	2	norm
2018-10-30	fasttrack	no	yes	yes	yes	no	yes	no	neg	25	m	25-34	0	4	norm
2017-11-13	opd	yes	no	yes	yes	yes	yes	yes	neg	17	f	15-24	0	5
2017-12-05	community	yes	no	no	no	yes	no	no	neg	48	f	45-54		1	norm
2018-07-24	opd	no	yes	no	no	yes	yes	no	pos		f				norm
2018-03-22	fasttrack	no	yes	no	no	no	no	no	neg	33	m	25-34		1	norm
2018-10-10	community	no	no	no	no	no	no	no	neg	58	f	>=55		0	norm
2018-05-10	fasttrack	no	no	no	no	yes	no	no		16	m	15-24		1
2018-03-15	community	no	yes	no	no	yes	no	no	neg	3	f	1-14		2	norm
2018-04-10	community	no	yes	no	no	yes	no	no	neg	55	f	>=55		2	norm
2018-08-03	fasttrack	no	yes	no	no	no	no	no	neg	70	m	>=55	0	1	abn
2018-07-20	fasttrack	no	yes	no	no	yes	no	no	neg	14	f	1-14		2	norm
2018-07-05	opd	no	no	no	no	no	no	no	neg		f			0	norm
2018-05-11	community	no	yes	no	no	yes	yes	no	neg	43	m	35-44	0		abn
2018-12-04	art	no	no	no	no	yes	no	no	pos	34	m	25-34		1
2017-12-11	opd	no	no	no	yes	yes	yes	yes	neg	39	f	35-44		4
2018-08-27	opd	yes	yes	no	no	yes	no	no	pos		m			2	norm
2018-04-11	fasttrack	no	no	no	no	yes	no	no	neg	35	m	35-44		1	norm
2018-01-26	fasttrack	no	no	no	no	yes	no	no	neg	33	m	25-34		1	norm
2018-04-04	community	no	no	no	no	no	no	no	neg	40	m	35-44		0	norm
2018-01-30	fasttrack	no	no	no	yes	yes	no	yes	neg	45	f	45-54	0	3	norm
2018-03-21	community	no	no	no	no	no	no	no	neg	15	f	15-24		0
2017-11-02	community	no	no	no	no	no	no	no	neg	27	m	25-34	0	0
2018-05-11	community	no	no	no	no	no	no	no	neg	46	f	45-54		0	norm
2017-11-07	fasttrack	no	no	no	no	no	no	no	neg	22	m	15-24		0	norm
2018-04-27	art	no	no	no	yes	yes	yes	yes	pos	57	f	>=55		4	norm
2018-10-15	opd	no	yes	no	no	no	no	no	neg	25	m	25-34	0	1	norm
2018-02-22	art	no	no	no	no	yes	yes	no	pos	46	m	45-54		2	norm
2018-08-28	community	no	no	no	no	no	no	no	neg	70	f	>=55	0	0	norm
2018-01-05	community	no	no	yes	no	no	no	no	neg		m			1
2018-09-18	opd	no	no	no	no	yes	no	no	neg		m			1	norm
2018-04-11	fasttrack	no	yes	no	no	yes	no	no	neg	36	m	35-44		2	norm
2017-09-13	community	no	no	no	no	no		no	neg	16	f	15-24	0	0
2018-08-22	community	no	no	no	no	yes	no	no	neg	28	f	25-34		1	norm
2018-06-14	fasttrack	no	yes	no	no	no	no	no	neg	27	m	25-34		1
2017-09-07	opd	no	yes	no	no	yes	no	no	neg	27	m	25-34	0	2
2018-02-23	opd	yes	yes	yes	yes	yes	yes	no	neg	78	m	>=55	0	5	abn
2018-07-05	art	no	no	no	no	no	no	no	pos	35	m	35-44		0	norm
2018-05-14	art	no	no	no	no	yes	no	no	neg		f			1	norm
2018-03-07	community	no	no	yes	no	yes	no	no	neg	26	m	25-34		2	norm
2018-01-18	art	yes	no	no	no	yes	no	no	pos	47	m	45-54		1	norm
2018-05-30	community	no	no	no	no	no	no	no	pos	41	f	35-44		0	norm
2018-06-27	community	no	no	no	no	no	no	no	neg	28	m	25-34		0	norm
2017-12-12	community	no	no	no	no	no	no	no		3	m	1-14		0
2018-04-02	community	no	no	no	no	yes	no	no	neg	25	m	25-34		1	norm
2018-08-15	community	no	yes	no	no	yes	no	no	neg	28	m	25-34		2	norm
2018-10-17	art	no	no	no	yes	no	no	no	pos		f			1
2018-01-08	community	no	no	no	no	no	no	no	neg	41	m	35-44		0	norm
2018-04-18	community	no	no	no	no	no	no	no	pos	56	m	>=55		0	norm
2018-09-25	fasttrack	no	no	no	no	yes	no	no	neg	20	m	15-24		1
2018-03-15	community	no	no	no	no	no	no	no	neg	34	f	25-34		0	norm
2017-07-28	tbclinic	no	yes	yes	yes	yes	no	yes	neg	24	m	15-24		5
2018-12-11	opd	no	yes	no	yes	yes	no	no	neg		f			3
2018-03-28	fasttrack	no	no	no	yes	no	no	no		70	f	>=55		1	norm
2018-03-14	community	no	no	no	no	no	no	yes	neg	43	m	35-44		1	norm
2018-07-04	art	no	yes	no	yes	yes	no	no	pos		f		0	3	norm
2018-08-13	fasttrack	no	yes	no	no	yes	no	no	neg	25	m	25-34		2	norm
2017-12-06	fasttrack	no	no	yes	no	no	no	yes	pos	28	m	25-34		2	norm
2018-04-05	community	no	yes	no	no	yes	no	yes	neg	90	f	>=55		3	norm
2018-05-08	fasttrack	no	no	no	no	no	no	no	neg	28	f	25-34		0
2018-03-15	community	no	no	no	no	no	no	no	neg	9	f	1-14		0	norm
2018-09-28	opd	no	yes	no	no	yes	no	no	neg		m			2	norm
2018-09-26	art	no	no	no	yes	no	no	no	pos	29	f	25-34		1	norm
2018-04-03	opd	no	yes	yes	no	yes	no	no	neg	38	m	35-44	0	3
2018-04-25	community	no	yes	no	no	no	no	no	neg	3	m	1-14		1	norm
2018-06-06	community	no	yes	no	no	yes	no	no	neg	19	f	15-24		2	norm
2018-01-05	community	no	no	no	no	no	no	no	neg	26	f	25-34		0
2017-10-19	opd	no	yes	no	no	yes	no	no	neg		m			2
2018-08-24	community	no	no	no	no	no	no	no	neg	23	m	15-24		0	norm
[truncated: 16,195 more rows]
